# Supplementary material for: Interleukin 17 B regulates colonic myeloid cell infiltration in a mouse model of DSS-induced colitis
Source: Front Immunol. 2023 Feb 6;14:1055256. doi: 10.3389/fimmu.2023.1055256 (PMC9940313; doi:10.3389/fimmu.2023.1055256)
Supplement: Supplementary file 1 [file DataSheet_1.csv]

####################
## BD WTA Multiplex Rhapsody Analysis Pipeline Version 1.8
## Analysis Date: 2020-03-11 04:55:19
## Sample: SMK_FKDL202554863-1a
## Reference: GRCm38-PhiX-gencodevM19-20181206.tar
## Supplemental sequences: combined_extra_seq.fasta
## Sample Tags Version: Single-Cell Multiplex Kit - Mouse
####################
#Sequencing Quality#
Total_Reads_in_FASTQ	Pct_Reads_Too_Short	Pct_Reads_Low_Base_Quality	Pct_Reads_High_SNF	Pct_Reads_Filtered_Out	Total_Reads_After_Quality_Filtering	Library
17723229	0	0.24	0.12	0.36	17660057	SMK_FKDL202554863-1a
782643795	0	0.22	22.24	22.43	607093577	WTA_FKDL202554862-1a
800367024	0	0.22	21.75	21.94	624753634	Combined_stats
#Library Quality#
Total_Filtered_Reads	Pct_Contaminating_PhiX_Reads_in_Filtered_R2	Pct_Q30_Bases_in_Filtered_R2	Pct_Assigned_to_Cell_Labels	Pct_Cellular_Reads_Aligned_Uniquely_to_Annotated_Transcriptome	Pct_Cellular_Reads_Aligned_Uniquely_to_Other_Genomic_Regions	Pct_Cellular_Reads_Aligned_Not_Unique	Pct_Cellular_Reads_Unaligned
17660057	0	70.65	96.39	95.39	0.71	0.28	0.01	SMK_FKDL202554863-1a
607093577	0	87.37	72.76	52.11	17.57	2.89	0.2	WTA_FKDL202554862-1a
624753634	0	86.9	73.43	53.33	17.09	2.81	0.19	Combined_stats
#Reads and Molecules#
Aligned_Reads_By_Type	Total_Raw_Molecules	Total_RSEC_Molecules	Mean_Raw_Sequencing_Depth	Mean_RSEC_Sequencing_Depth	Sequencing_Saturation	Target_Type
303495478	22628694	16264056	13.41	18.66	98.46	mRNA
#Cells RSEC#			UMI
Putative_Cell_Count	Pct_Reads_from_Putative_Cells	Mean_Reads_per_Cell	Mean_Molecules_per_Cell	Median_Molecules_per_Cell	Mean_Targets_per_Cell	Median_Targets_per_Cell	Total_Targets_Detected	Target_Type
20433	85.59	12712.79	648.38	365	354.22	253	21702	mRNA
#Sample_Tags#
Sample_Tag_Filtered_Reads	ST_Pct_Reads_from_Putative_Cells
17328005	47.52
