# Supplementary material for: Interleukin 17 B regulates colonic myeloid cell infiltration in a mouse model of DSS-induced colitis
Source: Front Immunol. 2023 Feb 6;14:1055256. doi: 10.3389/fimmu.2023.1055256 (PMC9940313; doi:10.3389/fimmu.2023.1055256)
Supplement: Supplementary file 2 [file DataSheet_2.csv]

[GeneSetCollection]
$SchemaVersion	1
$GeneSetCollectionName	Up-Regulated ParameterSets in Seurat 8AVM
[GeneSet]
$GeneSetName	Up in Cluster 1 RunID: 8AVM
$GeneSetDescription	Generated in the Seurat analysis pipeline. Fold-Change > 0.258687274262363; q-Val (FDR) &lt; 1.46462903801684e-55
[Genes]	Log2 Fold-Change	q-Value
H2-Aa	0.877143957	0
Scd1	0.409976705	9.56E-229
Cd74	0.58212354	7.92E-212
Irs2	0.409954797	1.34E-200
Satb1	0.382296692	1.60E-144
Cxcr4	0.340913266	8.77E-122
Stk17b	0.382727428	2.83E-118
H2-Ab1	0.510741241	4.35E-112
Rel	0.314205013	3.42E-110
Ets1	0.322693792	6.57E-107
Snx5	0.264686596	1.89E-102
Serp1	0.268602212	9.11E-82
Ptma	0.32659042	2.71E-77
H3f3a	0.286245557	2.18E-74
H2-Eb1	0.276354026	1.29E-55
Tpt1	0.258687274	1.46E-55
[GeneSet]
$GeneSetName	Up in Cluster 10 RunID: 8AVM
$GeneSetDescription	Generated in the Seurat analysis pipeline. Fold-Change > 0.252664207838271; q-Val (FDR) &lt; 0.153958628540183
[Genes]	Log2 Fold-Change	q-Value
Ighg2c	5.485447188	0
Hsp90b1	1.184971784	8.94E-39
Xbp1	0.852215127	3.21E-31
Mzb1	1.123308058	1.81E-26
Sec11c	0.578430076	3.88E-25
Gm10076	0.641914613	4.49E-24
Pdia4	0.406449158	3.07E-20
Rexo2	0.301327059	1.77E-18
Creld2	0.384255354	3.69E-16
Cxcl10	0.861505509	1.08E-14
Manf	0.325581244	1.39E-13
Iglv1	0.735274054	2.21E-13
Ckap4	0.28867274	5.10E-13
Jun	0.608563711	8.74E-13
Ssr3	0.382746819	1.54E-12
Mt1	0.408269661	2.78E-12
Ly6a	0.520548232	6.44E-12
Herpud1	0.501021593	1.36E-11
Krtcap2	0.287906945	2.42E-11
Sec61b	0.293016421	2.85E-11
Jchain	1.782886111	2.54E-10
Trp53inp1	0.435431421	6.97E-10
Sub1	0.3687201	9.46E-09
Pdia6	0.258322159	1.88E-08
Hspa1a	0.571241967	9.13E-08
Top1	0.306671521	2.05E-06
Ly6c2	0.519822619	1.34E-05
Cox7c	0.298404831	2.54E-05
Pou2af1	0.252664208	3.06E-05
Malat1	0.394651286	0.02082475
Jund	0.270131765	0.14117485
Hspa1b	0.315633432	0.153958629
[GeneSet]
$GeneSetName	Up in Cluster 11 RunID: 8AVM
$GeneSetDescription	Generated in the Seurat analysis pipeline. Fold-Change > 0.255397118550851; q-Val (FDR) &lt; 0.103593513120447
[Genes]	Log2 Fold-Change	q-Value
Ighg2b	5.655520509	0
Hsp90b1	1.394310691	1.16E-49
Pdia4	0.545205317	7.66E-33
Creld2	0.574294289	9.03E-32
Sec11c	0.642282416	3.52E-28
Mzb1	1.152174326	5.60E-25
Ssr4	0.34647168	7.72E-25
Xbp1	0.759798641	6.26E-23
Gm10076	0.627871422	4.67E-21
Jun	0.714798976	8.55E-17
Mt1	0.491757429	1.52E-16
Lman1	0.315579254	2.86E-16
H13	0.283579837	4.92E-15
Sec61b	0.335364734	1.59E-13
Cxcl10	0.859307656	2.64E-13
Tent5c	0.311952933	1.23E-12
Iglv1	0.717943381	2.23E-11
Trp53inp1	0.47579442	1.10E-10
Ly6a	0.506438688	2.84E-10
Manf	0.284389843	2.96E-09
Pdia6	0.278796625	3.71E-09
Sec61g	0.259558349	5.70E-08
Herpud1	0.433411117	1.41E-07
Jund	0.407236088	1.31E-05
Top1	0.302038869	1.44E-05
Jchain	1.423734916	1.66E-05
Ccnd2	0.260628875	1.91E-05
Ssr3	0.271033873	5.79E-05
Atp5g3	0.255397119	0.000495347
Sub1	0.28462469	0.000549424
Hspa1b	0.378571759	0.011655132
Hspa1a	0.39190617	0.012441983
Malat1	0.376768684	0.103593513
[GeneSet]
$GeneSetName	Up in Cluster 12 RunID: 8AVM
$GeneSetDescription	Generated in the Seurat analysis pipeline. Fold-Change > 0.257270856910596; q-Val (FDR) &lt; 1
[Genes]	Log2 Fold-Change	q-Value
Lgals4	0.594937517	2.55E-112
Gpx2	0.508436265	9.43E-108
Ceacam1	0.514765418	1.47E-97
Cldn7	0.429381999	1.83E-88
Pigr	0.451177714	1.06E-85
Muc2	1.533799713	3.46E-74
Agr2	1.014731609	7.64E-54
Txn1	0.891798033	5.62E-53
Ms4a8a	0.390052959	1.34E-52
Epcam	0.43945721	6.78E-46
S100a6	0.8154437	1.03E-30
Eno1b	0.41327126	2.39E-23
Prdx1	0.463279588	8.28E-20
Cystm1	0.474346558	3.15E-13
Atp5g3	0.396342093	1.72E-11
Cox6a1	0.292455514	1.71E-10
Pdia3	0.353426647	1.39E-09
S100a11	0.276755073	2.27E-09
Ly6a	0.473004296	1.57E-08
Cox7c	0.369637848	5.81E-08
Comt	0.36196401	1.21E-07
Chchd2	0.258197992	0.001356086
Plac8	0.303510738	0.00702343
Gnas	0.257270857	0.025825902
Hspa1b	0.338269777	0.137357345
Malat1	0.324743675	1
Actg1	0.261416983	1
[GeneSet]
$GeneSetName	Up in Cluster 13 RunID: 8AVM
$GeneSetDescription	Generated in the Seurat analysis pipeline. Fold-Change > 0.255470597215474; q-Val (FDR) &lt; 1
[Genes]	Log2 Fold-Change	q-Value
Npm1	1.571828452	5.10E-71
Ran	0.812424552	3.80E-34
Hnrnpa2b1	0.853536311	5.68E-33
Hsp90ab1	0.928014609	4.75E-28
Ncl	0.776096803	3.95E-23
Nap1l1	0.601441154	5.75E-23
Eef1b2	0.729034623	4.06E-22
Cfl1	0.784470144	5.99E-22
Slc25a5	0.551575659	9.46E-21
Gm3839	0.463696459	3.75E-20
Pabpc1	0.712305538	7.04E-20
Hmgb2	0.705098353	3.07E-19
Gm10073	0.651310273	2.66E-18
Hspe1	0.537457491	2.01E-17
Hspd1	0.365757268	4.78E-17
Comt	0.530246521	6.38E-17
Ptma	0.759832622	6.39E-17
Actr3	0.61157636	1.94E-15
Ppia	0.490543633	7.63E-15
Ybx1	0.425031156	2.18E-14
Gm10076	0.562441869	5.17E-14
Tubb5	0.416833585	1.02E-13
Gm3550	0.496946662	1.11E-13
Serbp1	0.45026876	1.80E-13
Pa2g4	0.32256724	7.58E-13
Cbx3	0.380731703	8.00E-13
H2afz	0.598335934	9.28E-13
Hmgb1	0.361114438	1.67E-12
Top2a	0.439614199	1.67E-12
Hsp90aa1	0.664670003	2.12E-11
Ybx3	0.338885757	4.02E-11
Ywhae	0.430937773	5.75E-11
Atp5g3	0.409092707	6.43E-11
Set	0.371646965	8.21E-11
Prdx1	0.357420829	2.59E-10
Hmgn1	0.320074904	6.74E-10
Gapdh	0.306636562	3.73E-09
Cox7c	0.403812693	1.03E-08
Plac8	0.485359938	1.08E-08
Pcbp1	0.402574173	1.16E-08
Ldha	0.345571025	1.37E-08
Hdgf	0.322822383	3.48E-08
Hnrnpf	0.369353	1.05E-07
Anp32b	0.289544531	1.21E-07
Hnrnpc	0.364025476	8.91E-07
Hnrnpa1	0.310445029	1.36E-06
Cd24a	0.352031077	1.41E-06
Rack1	0.380207088	1.98E-06
Actg1	0.517670524	3.00E-06
Canx	0.329906559	4.53E-06
Hspa8	0.368354626	6.80E-06
Lcp1	0.369587322	1.23E-05
Txn1	0.334003368	1.37E-05
Hnrnpab	0.255470597	1.74E-05
Wdr89	0.331992615	2.09E-05
Arpc2	0.36009399	3.39E-05
Cct2	0.28417567	3.40E-05
Actb	0.46015021	4.48E-05
Atp5g2	0.267079353	8.96E-05
Hnrnpu	0.284367579	0.000483576
Arl6ip1	0.263820983	0.000902766
Eef2	0.302246288	0.000934906
Ywhaz	0.297157939	0.001245574
Pcbp2	0.290626753	0.001363768
Fam49b	0.264531915	0.002092336
Gm2000	0.258507117	0.002734277
Calm1	0.309666962	0.004754857
Hnrnpa3	0.26071228	0.005915302
Tmsb4x	0.392156104	0.030663897
Ighm	0.265375332	1
[GeneSet]
$GeneSetName	Up in Cluster 2 RunID: 8AVM
$GeneSetDescription	Generated in the Seurat analysis pipeline. Fold-Change > 0.255822779686472; q-Val (FDR) &lt; 7.70012407668437e-30
[Genes]	Log2 Fold-Change	q-Value
Trbc2	0.588813761	0
Emb	0.465353988	1.62E-281
Rora	0.432239976	8.96E-272
Trac	0.416608795	5.64E-240
Tnfaip3	0.544989321	1.45E-184
H2-K1	0.408638576	3.35E-104
Nfkbia	0.454518359	8.80E-91
Pim1	0.386955476	2.97E-89
Bhlhe40	0.294281223	6.90E-81
H2-Q7	0.274857357	2.81E-74
Ptprc	0.303541037	1.46E-71
Mbnl1	0.2639051	5.78E-68
H2-D1	0.306413906	2.52E-61
Junb	0.320294163	2.42E-56
Gpr132	0.302364765	3.62E-53
Cd53	0.276072587	1.83E-52
Srgn	0.338048964	1.09E-43
Actg1	0.25582278	7.70E-30
[GeneSet]
$GeneSetName	Up in Cluster 3 RunID: 8AVM
$GeneSetDescription	Generated in the Seurat analysis pipeline. Fold-Change > 0.256302361010086; q-Val (FDR) &lt; 1.16765204818004e-11
[Genes]	Log2 Fold-Change	q-Value
Ctss	1.059913199	0
Lyz2	1.048605277	0
Ctsb	0.97598026	0
Fcer1g	0.700836137	0
C1qb	0.540026139	2.10E-300
Ptgs2	0.857830849	1.73E-281
Ccl4	1.116334955	2.61E-281
Tgfbi	0.484097835	5.59E-281
Zeb2	0.507838281	7.00E-261
Rnf149	0.5648836	1.37E-255
Il1rn	0.636872699	5.09E-241
Gdf15	0.573561735	1.19E-191
Saa3	0.92099695	3.90E-189
Apoe	0.509507744	2.83E-179
Lilr4b	0.675664388	5.72E-179
Selenop	0.556467465	2.21E-175
Cd44	0.458507936	7.91E-159
Ctsc	0.348634444	2.96E-147
Psap	0.36108158	2.16E-140
Cxcl1	0.523550287	5.85E-139
Sdcbp	0.404945609	7.36E-138
Cybb	0.417625615	2.33E-128
Ftl1-ps1	0.511119999	6.62E-128
Fth1	0.821799886	1.73E-121
Cxcl2	1.006642726	4.10E-111
Vim	0.514556184	1.02E-110
Nlrp3	0.35023268	4.49E-108
Thbs1	0.76320426	7.01E-107
Ccrl2	0.35680268	4.74E-104
App	0.309474954	1.55E-101
Clec4e	0.725044155	5.20E-100
Ccl3	0.8042316	4.42E-99
Itm2b	0.39441786	3.19E-91
Plek	0.396427738	5.73E-90
Il1b	0.561989091	8.08E-87
Basp1	0.297839859	9.30E-85
Sod2	0.288862272	7.90E-80
Cstb	0.259980976	1.93E-79
Id2	0.348761702	7.79E-77
Rgs1	0.425076904	3.52E-68
Mcl1	0.370525468	6.31E-66
Ifrd1	0.355632473	5.56E-62
Nfkbia	0.489646223	8.60E-60
Prdx5	0.282110345	5.45E-57
Ifitm3	0.258864224	8.29E-53
Ftl1	0.274748703	3.32E-42
Sat1	0.280613617	2.38E-41
Zfp36	0.389584192	6.11E-38
Acod1	0.383864187	3.89E-32
Klf6	0.256302361	5.60E-25
Cxcl10	0.263033418	1.78E-17
H2-Ab1	0.293360743	1.17E-11
[GeneSet]
$GeneSetName	Up in Cluster 4 RunID: 8AVM
$GeneSetDescription	Generated in the Seurat analysis pipeline. Fold-Change > 0.254766739425698; q-Val (FDR) &lt; 7.21448355821595e-12
[Genes]	Log2 Fold-Change	q-Value
Retnlg	2.39585198	0
Cxcl2	2.082931611	0
S100a9	1.957872454	0
Fth1	1.55828641	0
Acod1	1.371682058	0
S100a8	1.36808328	0
Alox5ap	1.365052691	0
Srgn	1.289599799	0
Lcn2	1.268559551	0
Il1f9	1.184136911	0
Hdc	1.030935093	0
Asprv1	1.029070579	0
Wfdc21	0.878194985	0
Fpr1	0.768978314	0
Fpr2	0.768374336	0
Prdx5	0.721698976	0
Gadd45a	0.714261932	0
Wfdc17	0.707801122	0
Hcar2	0.639485396	0
Ptafr	0.623429443	0
Ifitm6	0.615508868	0
Cd14	0.511256658	1.08E-295
Cd33	0.495996074	2.84E-293
Mmp8	0.686763352	2.79E-290
Clec4e	1.304896193	1.89E-282
Il1b	1.077538729	6.79E-280
Ccl3	1.472028789	2.27E-279
Mxd1	0.662616302	5.66E-270
Nfkbiz	0.888145996	1.70E-261
Ccrl2	0.628873219	1.22E-254
Ngp	0.745152424	1.31E-254
Slfn4	0.531387856	6.12E-247
Clec4d	0.441910504	9.18E-239
Ifitm1	0.494963932	3.57E-232
G0s2	0.465141717	1.65E-231
Grina	0.396591828	1.31E-215
S100a6	0.675167233	3.98E-214
Lrg1	0.402230079	8.42E-214
Ifitm2	0.466721881	6.32E-206
C5ar1	0.37427699	4.48E-196
Itgam	0.425228188	2.43E-189
Arg2	0.350428212	1.78E-187
Chil1	0.400999876	1.08E-184
Lmnb1	0.689132191	4.04E-173
Fcer1g	0.691486953	9.08E-172
App	0.466344959	6.70E-166
Nlrp3	0.512025697	5.37E-159
Smox	0.392015177	1.49E-157
Adam8	0.333184097	1.51E-157
Il1r2	0.442276121	1.73E-151
Vasp	0.45830187	4.50E-143
Tyrobp	0.370493008	2.84E-133
Glrx	0.326692863	2.22E-128
Lilr4b	0.708532381	3.24E-121
Sod2	0.430181163	1.67E-120
Marcksl1	0.490814928	9.71E-116
Hilpda	0.515027261	9.20E-107
Tnfaip2	0.354297293	4.85E-106
Plin2	0.327998015	3.31E-103
Cebpb	0.36103251	4.61E-103
Plaur	0.48566693	9.80E-100
Plek	0.508183901	1.77E-98
Thbs1	0.952104508	6.17E-98
Tpd52	0.378392863	5.36E-97
Mcl1	0.530897901	2.33E-95
Slpi	0.478329254	3.79E-93
Lcp1	0.495694372	3.83E-92
Csf2ra	0.29101654	8.68E-90
Tnf	0.423717638	7.51E-89
Ets2	0.309517653	1.50E-84
Mapkapk2	0.304250648	1.51E-83
Samsn1	0.365735451	3.02E-81
Lilrb4a	0.309167381	8.70E-80
Rnf149	0.424861321	3.54E-78
Rhog	0.368028208	4.42E-75
Resf1	0.416427172	9.21E-75
Il1rn	0.50357686	4.83E-70
Pim1	0.498330884	1.58E-57
Rab7	0.278745384	1.18E-55
Il1a	0.367194356	1.09E-52
Sdcbp	0.303195382	5.92E-48
Cd44	0.321510465	8.45E-47
Cd53	0.40449476	1.06E-44
Prr13	0.271226634	2.60E-43
Ldha	0.267162408	4.58E-43
Actg1	0.463918658	1.15E-40
Nfkbia	0.491671264	2.17E-40
Txn1	0.298400637	8.11E-39
Cd24a	0.279005141	4.52E-38
Rac2	0.265245888	1.39E-37
Litaf	0.264053016	2.70E-36
Cd274	0.293792443	2.74E-35
Iqgap1	0.277130241	2.71E-33
Actb	0.382451019	1.84E-29
Ccl4	0.506337443	5.58E-26
Btg1	0.322935296	2.36E-23
Actr3	0.288820622	3.12E-23
H3f3a	0.276811307	1.66E-17
Tnfaip3	0.254766739	1.50E-12
Ptgs2	0.27239771	7.21E-12
[GeneSet]
$GeneSetName	Up in Cluster 5 RunID: 8AVM
$GeneSetDescription	Generated in the Seurat analysis pipeline. Fold-Change > 0.26202311798668; q-Val (FDR) &lt; 2.69063852265594e-17
[Genes]	Log2 Fold-Change	q-Value
Igha	4.303949557	0
Jchain	3.889115216	0
Mzb1	0.965160482	0
Xbp1	0.852065434	0
Hsp90b1	1.102444378	2.46E-222
Sec11c	0.580623224	6.57E-194
Alk	0.483503384	7.69E-168
Iglv1	0.561260936	1.01E-146
Ly6a	0.622481353	5.31E-137
Trp53inp1	0.573969624	2.68E-133
Edem1	0.353288807	9.04E-120
Ckap4	0.319509261	2.07E-118
Ly6c2	0.640348147	6.45E-117
Pdia4	0.351648547	4.51E-116
Spcs1	0.293139302	2.54E-107
Creld2	0.333408122	4.16E-97
Sec61b	0.310877306	1.15E-86
Herpud1	0.542874266	5.09E-85
Gm10076	0.485525556	4.57E-76
Jun	0.561732539	4.66E-63
Cxcl10	0.620156184	7.95E-59
Jund	0.464917641	1.19E-52
Ssr3	0.312517188	1.07E-49
Mt1	0.262023118	1.49E-30
Sub1	0.268135218	4.48E-27
Gm42418	0.360737309	7.44E-23
Hspa1a	0.331070379	2.69E-17
[GeneSet]
$GeneSetName	Up in Cluster 6 RunID: 8AVM
$GeneSetDescription	Generated in the Seurat analysis pipeline. Fold-Change > 0.723512385003496; q-Val (FDR) &lt; 1.62704167628912e-45
[Genes]	Log2 Fold-Change	q-Value
Malat1	0.723512385	1.63E-45
[GeneSet]
$GeneSetName	Up in Cluster 7 RunID: 8AVM
$GeneSetDescription	Generated in the Seurat analysis pipeline. Fold-Change > 0.250541190562478; q-Val (FDR) &lt; 1.25062210353102e-06
[Genes]	Log2 Fold-Change	q-Value
Cst3	1.052392864	0
Tmsb4x	1.133825223	1.89E-148
H2-Ab1	1.428353344	6.57E-125
H2-Eb1	0.943091595	3.65E-93
Actb	0.842932953	2.14E-92
Calm1	0.66596591	7.40E-88
H2afz	0.709109576	1.42E-82
Pmaip1	0.38125205	5.12E-69
Actg1	0.760096348	3.33E-67
H2-Aa	1.055817298	1.33E-65
Basp1	0.406774967	7.75E-52
Cd74	0.783248605	9.63E-51
Rgs1	0.598465694	1.39E-45
Klf6	0.513210036	1.45E-41
Nr4a3	0.376268122	4.01E-41
Atf3	0.333977565	1.25E-38
Actr3	0.446515658	1.26E-33
Psap	0.312694954	2.77E-32
Cfl1	0.486349472	4.23E-32
Rgs2	0.457632462	5.39E-32
Ifitm3	0.328887596	3.53E-31
Zfp36	0.515420912	3.52E-26
Fam49b	0.301485107	1.20E-24
Picalm	0.314129143	1.92E-24
Bhlhe40	0.361401659	6.51E-24
Fos	0.492261771	1.39E-23
H2afy	0.253133748	3.00E-23
Cytip	0.363005203	3.97E-23
Vim	0.401444721	4.47E-23
Hspa1a	0.506736234	7.21E-23
Tmem123	0.326812352	6.27E-21
Hspa8	0.298051315	5.82E-18
Arpc2	0.300907017	9.37E-17
Cd83	0.251631263	1.24E-16
Gpr132	0.36160065	4.49E-16
Fosb	0.260375492	6.63E-15
Klf4	0.257448099	1.27E-14
Lmnb1	0.28553966	9.58E-14
Jun	0.344509865	1.85E-12
Hspa1b	0.340449285	1.27E-10
Herpud1	0.250541191	5.07E-09
Hsp90aa1	0.264276607	1.25E-06
[GeneSet]
$GeneSetName	Up in Cluster 8 RunID: 8AVM
$GeneSetDescription	Generated in the Seurat analysis pipeline. Fold-Change > 0.252594091769423; q-Val (FDR) &lt; 1
[Genes]	Log2 Fold-Change	q-Value
H2-Aa	0.400816572	2.50E-06
Cd74	0.280306019	0.000768849
H2-Ab1	0.252594092	0.214525617
Ighg2c	0.494845278	1
[GeneSet]
$GeneSetName	Up in Cluster 9 RunID: 8AVM
$GeneSetDescription	Generated in the Seurat analysis pipeline. Fold-Change > 0.253778761163389; q-Val (FDR) &lt; 0.00022926155195893
[Genes]	Log2 Fold-Change	q-Value
Top2a	0.681580633	5.24E-152
Hmgb2	0.994995971	7.84E-152
Birc5	0.42796291	8.34E-115
Tubb5	0.508656985	8.43E-72
Tmsb4x	0.930412347	4.09E-68
Smc4	0.586939166	4.92E-62
Cbx3	0.42885448	1.20E-58
H2afz	0.708647834	3.40E-58
Trac	0.663996034	6.18E-58
Mki67	0.373742137	8.81E-58
Trbc2	0.888023349	1.73E-56
Tmpo	0.316041265	2.47E-49
Tuba1b	0.359769195	3.61E-47
Hnrnpa2b1	0.588722834	1.36E-45
Cfl1	0.640522635	1.11E-42
Actb	0.688146051	1.22E-42
Gm3839	0.373240164	1.20E-39
Actr3	0.557380956	2.87E-39
AW112010	0.374652805	3.70E-39
Arl6ip1	0.426209823	9.46E-39
Ppia	0.442276579	2.06E-38
Ran	0.47093409	1.67E-37
Actg1	0.639215783	2.32E-33
Gm10282	0.277238252	5.68E-33
Ptma	0.606774438	1.84E-31
Icos	0.370103617	1.57E-30
Irf1	0.421137876	1.75E-30
Dek	0.352867255	1.64E-28
Npm1	0.594193782	4.78E-28
Coro1a	0.324203194	1.76E-27
Gzma	0.761562524	1.35E-23
Anp32b	0.269892386	1.91E-23
Nap1l1	0.319406737	1.05E-21
Pcna	0.266090804	1.59E-21
Pfn1	0.257066414	1.62E-21
Txn1	0.347296661	3.66E-21
Gzmb	0.678920635	1.22E-20
Serbp1	0.310089215	2.35E-20
Slc25a5	0.294070752	9.63E-19
Oaz1	0.328451514	1.16E-18
Rac2	0.294029023	2.94E-18
Tagln2	0.254156133	6.84E-18
Hdgf	0.253778761	3.22E-17
Hsp90ab1	0.432336087	1.38E-16
Ywhae	0.304241878	2.60E-16
Ldha	0.263416423	2.63E-16
Arpc2	0.338015544	1.25E-15
Eef1b2	0.360169484	5.08E-15
Bhlhe40	0.338327184	8.76E-15
Actr2	0.266888722	5.21E-14
Vim	0.369113962	9.99E-14
Gm10076	0.329940936	1.76E-13
Gm10073	0.338977929	2.59E-13
Atp5g3	0.260632006	2.82E-13
Hnrnpa3	0.272534003	2.95E-13
Lcp1	0.310355773	3.26E-13
Hnrnpc	0.260453191	8.45E-11
Calm1	0.289587598	1.60E-10
Rgs1	0.333262042	7.00E-10
Hspa8	0.260795723	2.28E-09
Ncl	0.258697867	1.28E-06
Nfkbia	0.290095718	0.000229262
