# Supplementary material for: Interleukin 17 B regulates colonic myeloid cell infiltration in a mouse model of DSS-induced colitis
Source: Front Immunol. 2023 Feb 6;14:1055256. doi: 10.3389/fimmu.2023.1055256 (PMC9940313; doi:10.3389/fimmu.2023.1055256)
Supplement: Supplementary file 3 [file DataSheet_3.csv]

[GeneSetCollection]
$SchemaVersion	1
$GeneSetCollectionName	Up-Regulated ParameterSets in Seurat 14LD
[GeneSet]
$GeneSetName	Up in Cluster 1 RunID: 14LD
$GeneSetDescription	Generated in the Seurat analysis pipeline. Fold-Change > 0.252565313722634; q-Val (FDR) &lt; 8.86304495608565e-06
[Genes]	Log2 Fold-Change	q-Value
Srgn	0.950893844012071	1.13019795442416e-125
Cxcl2	1.22049090842042	4.87234780223171e-114
Hdc	1.02898209818779	1.42324201532395e-99
Hcar2	0.723577083005965	1.11778566221224e-83
Fth1	0.839749515569593	1.09093452538659e-75
Chil1	0.522841057259171	2.73291008370167e-64
Il1f9	1.03842274904056	1.43606265693035e-63
Acod1	1.01685273568236	1.12939214499182e-62
Asprv1	0.955494738581537	9.72256077682653e-58
Fpr2	0.724748811375016	6.24930825603135e-56
Wfdc17	0.692398639670984	2.99060610536401e-50
Ccl3	0.932315262897416	9.81188422462591e-49
G0s2	0.521423290283179	1.46862517894882e-48
Mxd1	0.620240190594616	1.0774827369247e-46
Alox5ap	0.806560846965108	1.86780550272019e-45
Nfkbiz	0.682601986033607	6.16012534918456e-45
Clec4e	0.874710464325847	7.30241594603569e-44
Wfdc21	0.698315787104843	1.72442061161303e-40
Il1b	0.740710120872284	7.92953112981868e-40
Irak3	0.366122413379422	5.28095288961079e-36
Gadd45a	0.592743070489327	1.58783555714127e-35
Grina	0.407670072114163	2.88148558192315e-35
Cd33	0.438330901969998	3.28066970344477e-34
Fpr1	0.621524789083917	1.03333760764459e-31
Marcksl1	0.505282821296776	2.16447665564107e-31
Ccrl2	0.506096113282799	2.08828759711883e-28
Ptafr	0.485104547943906	2.64002667657633e-28
Rdh12	0.342355366395447	2.7488133215059e-28
Retnlg	1.3208901422146	3.4849423935615e-28
Vasp	0.419751542239529	1.16052230337596e-27
Trem1	0.322330765649232	8.95379529127483e-27
Prdx5	0.496622061351177	9.01586655249983e-27
Resf1	0.451152401264882	5.13261568206773e-26
Ifitm1	0.436300250875322	7.69728474818277e-26
Cd14	0.378957441325904	7.20479706476774e-24
Clec4d	0.374156076038479	7.3169663905798e-24
S100a9	1.04271695193535	1.83908442253111e-22
Lcn2	0.748310638694048	3.35110818634451e-22
Smox	0.358864964890958	5.72115599982602e-21
Slfn4	0.44169953480555	1.58533065801692e-20
S100a6	0.431224423020255	4.88780066621052e-18
H3f3a	0.353536668010408	3.33762290310561e-17
Cd9	0.271839792233122	4.16007020437591e-17
Pim1	0.383226268970307	5.61814117377233e-17
Arg2	0.280788550567476	1.95883457898455e-16
Lmnb1	0.421402413599142	1.9892889829463e-16
S100a8	0.700658992097859	2.53176550029988e-16
Hilpda	0.385433878293692	3.37544768902971e-16
Rac2	0.294217935011628	5.00265256952062e-16
Ets2	0.284030595106129	9.01612506008695e-16
Cd53	0.367576621019614	1.89457163971197e-15
C5ar1	0.285472354073672	2.49905435042721e-15
Ifitm2	0.313493964246154	9.95976669593714e-15
Mapkapk2	0.271352603086134	1.02518515909883e-13
Rhog	0.29930488178579	2.10466108222328e-13
Cd24a	0.286791105790918	9.48707478453872e-13
Nlrp3	0.349348827826103	1.00831813693118e-12
Plaur	0.33606668654601	2.4397474941742e-12
Tpd52	0.275158403808517	1.39890003746575e-11
Cebpb	0.265772383964494	6.13784066761488e-10
Pnrc1	0.263748086960968	4.75815768587784e-09
Tnfaip2	0.272533889639407	7.09002274709528e-09
Il1r2	0.272508377264422	4.33187732585618e-08
Cd274	0.275478058495291	4.36927795514626e-08
Mmp8	0.330645954381261	1.62453729782022e-07
Lcp1	0.25601453923929	2.75681712177593e-07
Btg1	0.257861737909484	1.7052753777644e-06
Tnf	0.29690982300522	2.35648665724265e-06
Slpi	0.298636204728461	3.30778095571548e-06
Gbp2	0.252565313722634	8.86304495608565e-06
[GeneSet]
$GeneSetName	Up in Cluster 2 RunID: 14LD
$GeneSetDescription	Generated in the Seurat analysis pipeline. Fold-Change > 0.26110073672419; q-Val (FDR) &lt; 0.00118652170778388
[Genes]	Log2 Fold-Change	q-Value
Malat1	0.983293303611908	3.95637185539141e-69
H2-K1	0.454873906986942	2.05864098250278e-28
Jchain	0.286304185156641	2.56707660180332e-09
Jun	0.318346680778363	1.08158745923174e-08
Junb	0.26110073672419	1.298694142754e-06
Ptma	0.26320107256955	0.000145459064361105
Hspa1a	0.278256417351305	0.00118652170778388
[GeneSet]
$GeneSetName	Up in Cluster 3 RunID: 14LD
$GeneSetDescription	Generated in the Seurat analysis pipeline. Fold-Change > 0.250230269471564; q-Val (FDR) &lt; 0.104790897994433
[Genes]	Log2 Fold-Change	q-Value
Saa3	1.83587077871689	1.94246113764031e-92
Tgfbi	0.877926383885302	4.87893720361691e-92
Zeb2	0.815844765054488	2.35176092528665e-74
Ptgs2	1.27089843564455	2.30523463108558e-71
Cd44	0.747394447969078	2.96687347260118e-55
Il1rn	0.904128937011179	2.95901845479607e-53
Msr1	0.461819858870126	1.48131762269668e-46
Il1a	0.854287187069068	3.19049311693348e-46
Inhba	0.571941214058312	3.17650951399933e-45
F10	0.458581228528883	1.91374331135689e-44
Cybb	0.637398739926432	3.33975817275948e-40
Fnip2	0.35649699008039	2.21921079740476e-39
Rbm7	0.462935569206572	2.94303253820415e-37
Thbs1	1.14006624998592	7.80888515292887e-34
Socs3	0.456923319599396	1.06180972154748e-33
Vim	0.711481838800034	6.32094221878149e-33
Cxcl1	0.855839636566344	1.18195799790565e-31
Slpi	0.667135118023086	7.51973317720864e-31
Ccl5	0.471418132689194	1.79168220208462e-30
Map4k4	0.393437216019782	8.61508268595799e-30
Ms4a6d	0.33394385641359	6.56368021190607e-29
Plek	0.541381653784016	8.35658580084979e-26
Lmo4	0.41634285564091	1.31355906751642e-25
Sod2	0.455189478849125	9.45913291722369e-21
Ccl4	0.882631230589063	8.8592375568671e-20
Clec4e	0.707023186856047	1.10469975411014e-19
Ssr3	0.343777393360629	9.42341378877763e-19
Ms4a6c	0.296063044013811	6.62920075772737e-17
Tnfrsf1b	0.359231185630119	7.62933968843765e-17
Cflar	0.37880162101908	5.28044582345545e-16
Rnf149	0.45056154187837	1.14626880116245e-15
Fth1	0.46681019897436	1.21406310173119e-14
Slc7a11	0.321754088546354	1.48750563272768e-14
Mapk6	0.325783786694962	3.75357469626637e-14
Cstb	0.325637639042751	5.46220386477907e-14
Malt1	0.320416705971512	1.67325825511978e-13
Csf1r	0.279210728096816	4.54527461847552e-13
Clic4	0.266995884910621	3.48480186130098e-12
Hif1a	0.263376973417867	2.06249278874703e-11
Peli1	0.275506980472704	3.87482496081086e-11
Id2	0.402545537764236	7.91825966000253e-11
Slfn2	0.267861009015778	2.15798256754414e-10
Cd68	0.270807643936884	2.30069086955061e-10
Zfp36l1	0.348231903134129	3.50946478659181e-10
Btg1	0.342893680903224	5.05848919938932e-10
Ier3	0.285504402702514	7.2267657558559e-10
Tnfaip2	0.31321838798905	4.75409876373349e-09
Itgam	0.290030095197952	1.14309212538339e-08
App	0.28002696293663	6.60937876802841e-08
Phlda1	0.26018000809941	2.43037515050871e-07
Nfkbia	0.311196732461578	2.5054825572727e-07
Tgm2	0.250230269471564	1.28886677715705e-06
Ctsb	0.387964452801612	3.86894949924514e-06
Tnfaip3	0.311902690045184	4.36823709612899e-06
Sqstm1	0.270764792473795	5.43954060490794e-06
Tpt1	0.263471232388177	1.22320739633378e-05
Lgals3	0.254710555002708	4.1722073801444e-05
Lilr4b	0.286972834994635	0.000240801826870861
Ifrd1	0.25706962057944	0.000335211082879196
Fcer1g	0.257022740326301	0.000385044261877308
Ccl3	0.384330379572286	0.000410940700658312
Prdx5	0.251941845037531	0.00185270276958663
Ctss	0.32967308073978	0.00458757226786454
Il1b	0.261811821999677	0.104790897994433
[GeneSet]
$GeneSetName	Up in Cluster 4 RunID: 14LD
$GeneSetDescription	Generated in the Seurat analysis pipeline. Fold-Change > 0.251024574692245; q-Val (FDR) &lt; 0.000401592985514458
[Genes]	Log2 Fold-Change	q-Value
H2-Ab1	1.80078516612707	1.37385659572346e-106
Cst3	1.22755807619387	1.05964647557718e-98
H2afz	0.99407566257343	1.6520498989583e-93
H2-Aa	1.51841319035216	2.42416075528761e-84
H2-Eb1	1.18301045563326	4.0373116102866e-69
Tmsb4x	0.849121541781879	4.6375739086438e-67
Cd74	1.19244543373993	1.5897355678139e-62
Rgs2	0.786343695823494	1.12080365822043e-59
Ptma	0.864262985096654	5.35481805460464e-59
Nr4a2	0.482841893424864	5.92723522555975e-57
Fos	0.918433750379428	2.00917000276164e-52
Naaa	0.395140917743285	3.99832261520219e-52
H2afy	0.477107560633152	7.44931330335664e-46
Hsp90ab1	0.743658183204728	7.68473726764311e-45
Pip4k2a	0.336827523684018	6.825217651823e-37
Fosb	0.502544551580942	2.5808487246276e-33
Pmaip1	0.466792891829177	2.85542032222575e-32
P2ry10	0.401638327591569	6.67346162662849e-32
Cfl1	0.534212617838849	2.48977622560476e-30
Hspe1	0.416075218232655	8.7430397983111e-30
Gpr132	0.616776363908702	8.90111412058688e-30
Bhlhe40	0.529967461277087	2.33340339011841e-28
Hspa8	0.505771535080952	1.06504083800236e-26
Cytip	0.541326669288266	1.66959829225086e-26
Hnrnpa2b1	0.486831693392373	9.79554108673221e-26
Npm1	0.504218544884125	4.9544714225737e-24
Zfp36l2	0.425263553618388	2.45253042589147e-23
Nap1l1	0.337082356313442	3.08937370019237e-22
Klf4	0.43080748078164	5.54436686698271e-22
Eef1b2	0.442777906812844	9.93749525196824e-22
Dnaja1	0.408403358876986	3.46517231639608e-21
Hsp90aa1	0.555458420242207	7.51122902037761e-21
Irf8	0.320269409550194	9.62721332150436e-21
Actg1	0.449172125037242	4.63235109678478e-20
Tuba1a	0.313682979001874	7.07781676325377e-20
Cd83	0.383215536002743	2.03744225214434e-19
Actb	0.473094376424106	2.24597953569741e-19
Cnbp	0.357114250851914	7.48064833738863e-19
Gdi2	0.335767746503144	9.69745490648404e-19
Atf3	0.404765997479851	3.29046373816654e-16
Sub1	0.358252834229157	3.39858782507278e-16
Nr4a3	0.349100080799083	1.02494899452928e-14
Fam49b	0.353818399224041	1.05642573758709e-14
Pcbp1	0.318255708791698	2.08173778164085e-14
Hnrnpa3	0.300099600733912	5.62991645976104e-14
Jun	0.440384331439712	3.11065862241327e-13
Tob2	0.278260324072468	4.406294521736e-13
Taldo1	0.266883590765349	4.91092144379718e-13
Herpud1	0.403340640598051	6.26789901660353e-13
Hspa1a	0.525692721236397	2.70710659451751e-12
Jund	0.372695084887851	6.89746982435016e-12
Ppia	0.284902736740949	8.26863430939708e-12
Rel	0.335996834172823	9.15879470212032e-12
Oaz1	0.320474043163541	2.52730062913767e-11
Rgs1	0.50885920930689	3.68405959637722e-11
Nr4a1	0.364631159250797	4.62630921004148e-11
Btg2	0.280762163628481	7.22832563959606e-11
Ran	0.253740908303551	9.43030854805463e-11
Gpx1	0.251024574692245	1.07933859076644e-10
Junb	0.364502970763444	1.36835958139772e-10
Hnrnpc	0.256544544577228	1.40540952198949e-10
Sod1	0.26015728651377	3.09762156374537e-10
Gm10076	0.283067521625938	6.66263323277833e-10
Picalm	0.3250208199357	1.71879462091243e-09
Hmgb2	0.282209441838023	1.81474263617812e-09
Actr3	0.343779849348759	1.84734790611303e-09
Ywhae	0.28244229874997	2.69591130028214e-09
Arpc2	0.318688489485595	4.5395583205667e-09
Calm1	0.368302121437702	4.62112036079093e-09
Srsf2	0.278372830336397	1.36736286339055e-08
Stk17b	0.307054787100036	2.27155670718826e-08
Pabpc1	0.299842434886795	1.86567346840523e-07
Hspa1b	0.400211582077277	4.4767079312847e-07
Zfp36	0.331142970728993	5.97769612042286e-07
Kctd12	0.257919357990169	1.58271280534832e-06
Plac8	0.302177071835397	2.96707789732894e-06
Ccnl1	0.262998147421259	7.40515954527264e-06
H3f3b	0.284610706045249	1.04956048776319e-05
Psap	0.264339131275705	0.000401592985514458
[GeneSet]
$GeneSetName	Up in Cluster 5 RunID: 14LD
$GeneSetDescription	Generated in the Seurat analysis pipeline. Fold-Change > 0.254349312103425; q-Val (FDR) &lt; 0.0949958265379329
[Genes]	Log2 Fold-Change	q-Value
Apoe	1.50848512488452	7.07249460403342e-241
C1qb	1.34362337291307	3.15806764266296e-200
C1qc	0.951051145912272	1.40557348272073e-146
Selenop	1.51406177026767	1.33039423869469e-129
Itm2b	1.0838605513483	4.89636879672198e-128
Ctss	1.46494930534446	1.81759072050021e-122
Ctsb	1.31539944487267	1.85952892210247e-107
Lyz2	1.74763022909753	5.27441001180802e-99
Plau	0.88491141114919	1.14736613461815e-74
Vcam1	0.930641272632957	4.86476975917049e-74
Gdf15	1.38959515131085	3.29701390837759e-71
Ms4a7	0.479840068578236	2.14543907264932e-64
Ctsc	0.735261240641385	2.68699371601202e-55
Cd81	0.477847062636621	3.48802244390793e-53
Ccl8	0.624771013467515	3.99422587250191e-49
Grn	0.585742546720635	1.87706481699654e-46
C1qa	0.368759202295952	1.96207681050603e-46
Psap	0.724988646962032	1.31490306306127e-44
Ly86	0.535129581474525	4.35844935307602e-42
Cd68	0.509380680089855	1.37235951092176e-37
Rgs1	0.860406801824551	3.69438903291351e-34
Lgmn	0.423961974616514	1.18207148848363e-32
Cd63	0.360345709159207	3.4326945896415e-30
Hsp90b1	0.632460922050697	4.86316444401291e-30
Cd74	0.885585217937288	1.15896905146701e-26
Fcgr2b	0.384521901292552	4.20540743351878e-26
Cxcl16	0.393772128753388	1.42377469771887e-25
Aif1	0.296925834120471	6.76267915481469e-25
Tmem176b	0.37950770224315	1.07749954239608e-23
Mpeg1	0.343016171321164	2.0091110320991e-21
Bst2	0.309883456468827	2.8775632488508e-21
Ms4a6c	0.356429575887033	5.07676255268678e-21
H2-Aa	0.88847614680284	1.22942907192105e-20
Dab2	0.287433310749531	1.95844929952888e-18
H2-Eb1	0.723998864223158	5.52746394298001e-18
Csf1r	0.34884782774243	1.20715850938872e-17
Lamp1	0.254349312103425	1.29675657344749e-14
H2-Ab1	0.833607333750706	6.24663519207893e-14
Msr1	0.307956329729262	7.03772398229352e-14
Glul	0.292502677322749	5.8270029949887e-13
Sdc4	0.305415356300045	8.73416446310862e-13
Isg15	0.435614079426747	3.72802883175001e-12
Npc2	0.316403337051359	4.67616888716698e-12
Egr1	0.495258351968963	5.01161179037936e-12
Ctsl	0.2644397621259	2.25943783703993e-11
Serinc3	0.35907493332896	5.06749297043422e-11
Ccr5	0.271041009771188	9.86908430601225e-11
Ucp2	0.304343142571619	1.37091053398079e-10
Cd83	0.308143802283731	2.98648531756097e-10
H2-K1	0.35723723250048	3.68181528865735e-10
Pdia3	0.299642333717718	6.56955669065746e-10
Cxcl10	0.566156920859177	7.26380814384274e-10
Atp6ap2	0.273403676946139	1.22480164901039e-09
Fyb	0.290633124915629	1.51231675699265e-09
Ftl1-ps1	0.371494060215109	2.01465265933987e-09
Herpud1	0.352701108737104	2.92191130912937e-08
Sat1	0.341125063846691	7.67936648372208e-08
Ccl4	0.645690000979996	1.6335631034259e-07
Sdcbp	0.300048158954875	3.03982550042513e-07
Fcer1g	0.333381876202619	8.36187880143615e-07
Ftl1	0.302397673861952	3.50328211224882e-06
Tmsb4x	0.325707219121627	4.82934417048531e-06
Hspa1b	0.38414529997473	1.43848603645517e-05
H2-D1	0.25712210609311	2.81483764161517e-05
Basp1	0.257098052109513	0.00154658696019217
Hmox1	0.276327928617418	0.0159574726336378
Cxcl1	0.336142680513544	0.0463112425087194
Hspa1a	0.282475006328348	0.0949958265379329
[GeneSet]
$GeneSetName	Up in Cluster 6 RunID: 14LD
$GeneSetDescription	Generated in the Seurat analysis pipeline. Fold-Change > 0.257095753533927; q-Val (FDR) &lt; 1
[Genes]	Log2 Fold-Change	q-Value
Ngp	1.86540043336362	1.57211461995398e-220
Ifitm6	1.26939522537433	3.97181933146915e-138
Mmp8	1.20989589977848	2.28351891593523e-96
S100a8	1.86086976190013	5.68757841537268e-96
Lcn2	1.63989465920408	6.75186622551283e-72
S100a9	2.18025069903717	7.75869017487911e-66
Anxa1	0.615550476720563	2.8327182750978e-58
Alox5ap	1.19823861707217	1.74498118802689e-55
Pglyrp1	0.656288403064108	4.39116660314036e-53
Lrg1	0.696768173898231	1.53150669940486e-50
S100a6	0.890645682166744	7.24074698340162e-47
Retnlg	2.24568906084984	8.08572006867188e-47
Wfdc21	1.0495216642704	2.71089475229158e-44
Fpr1	0.952741949343831	3.16265155141621e-35
Il1f9	1.18549755376453	7.25433443382397e-32
Mmp9	0.431083673255031	2.3188121395782e-30
Asprv1	1.06706947647214	6.40935258249424e-27
Hdc	0.908569662571916	3.43391706927599e-25
Cxcr2	0.401089621350647	4.32627055349625e-25
Rdh12	0.453586184383585	7.37150720960583e-22
Srgn	0.60155498477872	2.02743713100401e-20
Lmnb1	0.627240491592854	7.00853661309107e-20
Glrx	0.452795446426386	1.78699495617356e-19
Prr13	0.469199501054035	8.86167410476485e-19
Prok2	0.426464892739582	1.92220809639243e-18
Mcemp1	0.331898715366007	1.18209483475667e-17
Plaur	0.543618459298731	1.30530725853437e-17
Fbxl5	0.418561055143739	2.02592640081859e-17
Cd14	0.461651651255636	2.55439221945075e-17
Slfn4	0.606418497628037	4.13304577145243e-17
Gadd45a	0.612173212217195	1.2165512593249e-16
Trem1	0.37260861082047	2.43359177437385e-16
Cd33	0.444934684726157	1.82710511876795e-15
Acod1	0.785256351485837	5.71564834920406e-15
Resf1	0.492412172113028	7.85513546237992e-14
Mxd1	0.508135286695472	5.18027374192232e-13
Nfkbiz	0.551368456262732	6.39159249289437e-13
Ncf1	0.333690878023078	8.49480819388005e-13
G0s2	0.447122761768203	3.38207159721102e-12
Itgam	0.399223674766789	1.10292357480566e-11
Clec4d	0.393091320465903	1.23920640958547e-11
Gda	0.352220929255885	1.86353651735765e-11
Vasp	0.397314346366868	2.0343495406246e-11
Lcp1	0.41060181947912	2.46178041539513e-11
Arg2	0.335290576090863	5.03139180876339e-11
Rhog	0.372429601941142	1.53284315353875e-10
Tes	0.29101046086544	2.13476231288586e-10
Rac2	0.338201665870439	2.50335574384782e-10
Fth1	0.481142957178217	4.06129680334446e-10
Grina	0.346067852332988	4.45306796095757e-10
Prdx5	0.442151313774021	1.77668435796612e-09
Dgat1	0.269415772488021	2.11673760704452e-09
Adam8	0.324732557110725	3.89183184369239e-09
Fpr2	0.48145915650109	8.45443113103055e-09
Actb	0.388518215923029	1.75032208034215e-08
Hcar2	0.409332205243888	4.40371596465858e-08
Hilpda	0.396101263355228	8.70187407807013e-08
Ptafr	0.389434949840141	1.43849953473876e-07
Wfdc17	0.452726039419283	1.52142884467618e-07
H3f3a	0.335803169821923	2.22691468192283e-07
S100a11	0.290384045062705	2.65867542684376e-07
Ifitm2	0.32109303578277	3.81941231369985e-07
Cxcl2	0.519008019160749	4.12012077490436e-07
Cd53	0.361365850982151	5.16798671957963e-07
Samsn1	0.352735867453182	5.39920546480282e-07
Chil1	0.313907322300489	7.91041188909027e-07
Il1r2	0.354947375056129	1.05910995358838e-06
Ifitm1	0.346986908314598	2.30329678372246e-06
Ets2	0.274860405596616	2.51658087827703e-06
Coro1a	0.257095753533927	2.82587899885446e-06
Thbs1	0.687462772496524	4.63287879659948e-06
C5ar1	0.267042249619677	1.16577504781989e-05
Actg1	0.299235775600599	5.30104007744351e-05
Actr3	0.284421244562564	0.000963361282107484
Fcer1g	0.266388104222118	0.0162032381801079
Clec4e	0.353237060869307	0.142245727028505
Ccl3	0.281748602915326	1
[GeneSet]
$GeneSetName	Up in Cluster 7 RunID: 14LD
$GeneSetDescription	Generated in the Seurat analysis pipeline. Fold-Change > 0.252806610696955; q-Val (FDR) &lt; 1
[Genes]	Log2 Fold-Change	q-Value
Fscn1	1.6524232524873	7.3896531330957e-123
Tmem123	1.67271496267685	7.88079783665497e-84
Cd200	0.895184919421304	3.48419704233189e-78
Serpinb9	1.29097243934985	9.2122590025451e-75
Tbc1d4	1.81644273905351	8.19165144144538e-73
Calm1	1.50316522665167	2.81200275710574e-59
Tmsb4x	1.24391814034817	1.71425166978154e-39
Tspan3	0.656384538063157	2.05882501471132e-39
Ccr7	1.06993950897785	3.10912965121461e-38
Serpinb6b	0.746355600906236	1.58039997956864e-37
Cytip	1.16211262174041	1.39908378469134e-30
Actb	1.02546829574596	1.19493772384898e-29
Nr4a3	0.944648766998815	1.12895913262713e-24
Etv3	0.781748141459265	3.28690097930793e-20
Marcks	0.857627124527822	2.69251177420023e-19
Aebp2	0.641688678317484	9.6543449145206e-19
Pik3r1	0.535659242681069	7.29044665164466e-18
Itga4	0.675836900729329	5.88464591647828e-17
Rap2b	0.612781196536872	9.92734416836384e-16
Actg1	0.724022635224288	4.95899050506977e-15
Klf6	0.790256811366223	4.76751073642679e-14
Basp1	0.805951720801624	2.49603581438293e-13
Ptger4	0.567931555639827	4.32700420385607e-13
Tuba1a	0.526190033447854	2.50372028128093e-12
Wnk1	0.513451196240407	6.76791647365769e-10
Samsn1	0.704121806044895	8.35375001166546e-10
Cnn2	0.403162724950058	5.73214045164053e-08
Cfl1	0.557039206229108	1.06637254412852e-07
Bhlhe40	0.61675367924167	1.09248777170402e-07
Fabp5	0.595897376327652	3.18944276992834e-07
Ccnd2	0.424224340477888	1.01632433340454e-06
Anxa2	0.429895886795319	1.08932959871257e-06
Gpr132	0.635472277578774	1.52178013959802e-06
Rel	0.518295623742849	1.89563932510866e-06
Lsp1	0.42752659109346	3.00239057614957e-06
H2-Q7	0.470858411592687	4.64248603598665e-06
Actn1	0.374522676906157	1.19522792244456e-05
Jak2	0.381665400968038	1.42208382306978e-05
H2-K1	0.498786057274183	1.54178830177094e-05
Ywhah	0.318571521102376	5.79253466873694e-05
Id2	0.637405908614394	5.90095619997072e-05
Tagln2	0.388821125038597	6.38083635926328e-05
Map4k4	0.406229840972049	6.44238371310387e-05
Cst3	0.838707144637691	0.00013169080785237
Irf8	0.37650893067805	0.000136894856201487
Arl4c	0.326398956707024	0.000663558281522634
Clic4	0.365707377160234	0.000699193839518801
Atrx	0.312703983127831	0.00163571053801689
Tmem176b	0.332389409875301	0.0051893909250251
Sec11c	0.288432757376771	0.0080329048957136
Traf1	0.335172243260381	0.0111396509695179
Cd274	0.426498370610776	0.012750671191448
Sub1	0.352095235470036	0.0138376271202741
P2ry10	0.284765788047492	0.0656545328586409
Gnas	0.281583234147801	0.106324512550167
H2-Q4	0.298378570244068	0.122382767370009
H2-D1	0.318560477048287	0.168661876954177
Arf4	0.280295577076283	0.216168346134609
Rab8b	0.252806610696955	0.254515803332313
H2-Aa	0.607951416405007	0.442516167550192
Rgs1	0.452999649345146	1
H2afz	0.372023600401572	1
Nampt	0.255945552109806	1
Pmaip1	0.258110313922845	1
Hspa1a	0.396517411308046	1
Hsp90ab1	0.298191500882523	1
Marcksl1	0.255413464277154	1
