# Supplementary material for: Interleukin 17 B regulates colonic myeloid cell infiltration in a mouse model of DSS-induced colitis
Source: Front Immunol. 2023 Feb 6;14:1055256. doi: 10.3389/fimmu.2023.1055256 (PMC9940313; doi:10.3389/fimmu.2023.1055256)
Supplement: Supplementary file 9 [file Table_3.xlsx]

## Sheet: UP DEGs
Gene ID	Gene Symbol	Type	log2 (IL17B / Control)	Qvalue (IL17B / Control)	Control_1 FPKM	Control_2 FPKM	Control_3 FPKM	IL17B_1 FPKM	IL17B_2 FPKM	IL17B_3 FPKM	Control Average FPKM	IL17B Average FPKM	Pvalue(IL17B / Control)
11606	Agt	mRNA	3.41293	8.28434e-10	0	0.03	0.11	0.05	0.85	0.51	0.0466667	0.47	1.48704e-11
17837	Mug2	mRNA	5.09609	0.000423808	0	0	0	0	0.12	0.06	0	0.06	1.9892e-05
100039116	Mup14	mRNA	7.19439	4.3405e-16	0	0	0	0	2.21	1.7	0	1.30333	4.5701e-18
100189605	Mup19	mRNA	6.76662	2.70211e-12	0	0	0	0	3.07	0	0	1.02333	3.83911e-14
69354	Slc38a4	mRNA	3.12241	0.000131535	0	0.02	0.03	0	0.22	0.15	0.0166667	0.123333	5.41458e-06
16426	Itih3	mRNA	6.21639	1.24714e-08	0	0	0	0	0.53	0.1	0	0.21	2.63414e-10
76257	Slc38a3	mRNA	4.91383	6.67245e-07	0.02	0	0	0	0.46	0.14	0.00666667	0.2	1.73519e-08
243537	Uroc1	mRNA	5.5919	1.03066e-05	0	0	0	0	0.24	0.11	0	0.116667	3.37647e-07
14121	Fbp1	mRNA	6.00694	1.63554e-07	0	0	0	0.07	0.76	0.23	0	0.353333	3.90057e-09
108167918	Gm46290	mRNA	1.00715	3.60012e-05	1.02	0.39	0	1.11	0.41	1.33	0.47	0.95	1.31071e-06
58805	Mlxipl	mRNA	2.05133	0.000979305	0.03	0.04	0.05	0.04	0.29	0.16	0.04	0.163333	5.06237e-05
93673	Nat8f2	mRNA	5.09355	0.000430906	0	0	0	0	0.16	0.09	0	0.0833333	2.02525e-05
107141	Cyp2c50	mRNA	7.08972	4.40243e-15	0	0	0	0	1.43	0.48	0	0.636667	5.11001e-17
11905	Serpinc1	mRNA	2.29817	1.84857e-11	0.21	0.09	0.16	0.21	1.92	0.6	0.153333	0.91	2.81401e-13
11818	Apoh	mRNA	5.96113	1.95689e-14	0	0.06	0	0	1.85	0.96	0.02	0.936667	2.43277e-16
11625	Ahsg	mRNA	9.7484	8.31426e-72	0	0	0	0	10.17	3.67	0	4.61333	1.31838e-74
192653	Ttc36	mRNA	5.5305	1.02224e-10	0	0	0.07	0	2.1	0.92	0.0233333	1.00667	1.67283e-12
100043381	Gm14308	mRNA	1.17563	1.7891e-30	0.52	0.73	1.79	2.38	2.85	1.63	1.01333	2.28667	8.73782e-33
22238	Ugt2b5	mRNA	5.23652	0.000167563	0	0	0	0	0.36	0.12	0	0.16	7.06772e-06
11814	Apoc3	mRNA	6.5919	5.40626e-11	0	0	0	0	3.31	1.37	0	1.56	8.60695e-13
13999	Gm14288	mRNA	5.07302	0.000491593	0	0	0	0	0	1.97	0	0.656667	2.33854e-05
12007	Azgp1	mRNA	6.70737	7.71993e-12	0	0	0	0	1.23	0.71	0	0.646667	1.1409e-13
71664	Mettl7b	mRNA	5.96113	2.69732e-07	0	0	0	0	0.72	0.52	0	0.413333	6.74074e-09
15007	H2-Q10	mRNA	1.60314	3.89581e-10	0.52	0.46	0.48	0.47	2.35	1.59	0.486667	1.47	6.72118e-12
13085	Cyp2a12	mRNA	5.86492	7.70473e-07	0	0	0	0	0.7	0.15	0	0.283333	2.03052e-08
619547	Rpl34-ps1	mRNA	5.11797	0.000369267	0	0	0	1.05	0	1.17	0	0.74	1.70276e-05
12268	C4b	mRNA	1.9433	1.39035e-05	0.06	0.07	0	0.04	0.3	0.15	0.0433333	0.163333	4.66506e-07
22370	Vtn	mRNA	7.90175	8.38852e-25	0	0	0	0	2.46	0.87	0	1.11	5.53346e-27
11846	Arg1	mRNA	2.47642	1.04683e-09	0.26	0.03	0.13	0.37	1.36	0.67	0.14	0.8	1.89899e-11
21743	Inmt	mRNA	5.46637	2.96283e-05	0	0	0	0	0.87	0.19	0	0.353333	1.0646e-06
12116	Bhmt	mRNA	7.86492	2.94831e-24	0	0	0	0	1.9	0.82	0	0.906667	1.98225e-26
100043771	Gm10651	pseudo	6.26583	6.58225e-09	0	0	0	1.01	0.28	0.81	0	0.7	1.32764e-10
13096	Cyp2c37	mRNA	5.34465	7.6683e-05	0	0	0	0	0.3	0.24	0	0.18	2.99612e-06
13884	Ces1c	mRNA	7.73608	1.93876e-22	0	0	0	0	2.15	0.66	0	0.936667	1.41416e-24
16425	Itih2	mRNA	5.46637	3.02843e-10	0.02	0	0	0.02	0.49	0.17	0.00666667	0.226667	5.18633e-12
14161	Fga	mRNA	9.91383	1.02396e-78	0	0	0	0	4.41	2.47	0	2.29333	1.55873e-81
58992	F12	mRNA	4.00694	1.0359e-06	0	0	0.05	0	0.62	0.17	0.0166667	0.263333	2.7793e-08
110257	Hba-a2	mRNA	5.64095	6.67852e-06	0	0	0	0	1.34	0.91	0	0.75	2.10531e-07
20702	Serpina1c	mRNA	9.60346	3.10541e-66	0	0	0	0	9.84	3.48	0	4.44	5.31815e-69
230163	Aldob	mRNA	8.11546	3.54357e-28	0	0	0	0.02	2.17	1.14	0	1.11	2.00036e-30
381530	Mup20	mRNA	6.99175	3.44399e-14	0	0	0	0	2.58	0.98	0	1.18667	4.32519e-16
100041687	Mup8	mRNA	5.26997	0.000132237	0	0	0	0	1.07	0	0	0.356667	5.45187e-06
100039150	Mup15	mRNA	6.45286	4.7117e-10	0	0	0	0	1.46	0.99	0	0.816667	8.2782e-12
11812	Apoc1	mRNA	3.27542	7.19868e-19	0.36	0.72	0.24	0.25	8.44	4.12	0.44	4.27	6.52931e-21
12350	Car3	mRNA	5.5919	1.03066e-05	0	0	0	0.03	0.41	0.32	0	0.253333	3.37647e-07
18534	Pck1	mRNA	6.05493	1.38117e-46	0.04	0.02	0	0	2.72	1	0.02	1.24	3.94219e-49
15360	Hmgcs2	mRNA	8.12588	2.40549e-28	0	0	0	0	1.43	0.6	0	0.676667	1.3274e-30
234724	Tat	mRNA	8.14649	1.09924e-28	0	0	0	0	2.06	0.82	0	0.96	5.85665e-31
22139	Ttr	mRNA	8.55383	1.90339e-36	0	0	0	0	5.27	2.27	0	2.51333	7.54548e-39
20714	Serpina3k	mRNA	9.46809	1.94974e-61	0	0	0	0	7.78	2.63	0	3.47	3.95735e-64
94175	Hrg	mRNA	8.50678	1.78009e-35	0	0	0	0	3.39	1.69	0	1.69333	7.56474e-38
13112	Cyp3a11	mRNA	8.78829	9.58288e-42	0	0	0	0	4.23	0.97	0	1.73333	3.16066e-44
98256	Kmo	mRNA	1.31814	0.000525329	0.12	0.19	0.22	0.32	0.62	0.37	0.176667	0.436667	2.51569e-05
71660	Rarres2	mRNA	2.88013	0.000877838	0	0.22	0	0	1.04	0.57	0.0733333	0.536667	4.45433e-05
17842	Mup3	mRNA	8.39055	3.86965e-33	0	0	0	0	6.95	1.86	0	2.93667	1.76719e-35
67815	Sec14l2	mRNA	2.52478	2.77627e-17	0.17	0.17	0.08	0.27	1.42	0.73	0.14	0.806667	2.72943e-19
238055	Apob	mRNA	7.63629	4.01418e-21	0	0	0	0	0.27	0.07	0	0.113333	3.15716e-23
11668	Aldh1a1	mRNA	5.75754	2.22881e-06	0	0	0	0	0.55	0.1	0	0.216667	6.47465e-08
100041639	Gm3448	mRNA	2.64368	6.68967e-06	0.41	0	0	0	1.43	1.22	0.136667	0.883333	2.11731e-07
13107	Cyp2f2	mRNA	6.65079	2.02561e-11	0	0	0	0	0.86	0.48	0	0.446667	3.12206e-13
17836	Mug1	mRNA	8.63615	3.15704e-38	0	0	0	0	1.63	0.41	0	0.68	1.16141e-40
26459	Slc27a5	mRNA	5.39925	5.1058e-05	0	0	0	0.02	0.33	0.08	0	0.143333	1.90099e-06
14473	Gc	mRNA	8.55383	1.90339e-36	0	0	0	0	3.89	1.13	0	1.67333	7.54548e-39
11699	Ambp	mRNA	4.31072	5.24937e-17	0.08	0	0.08	0	2.13	0.94	0.0533333	1.02333	5.1941e-19
13105	Cyp2d9	mRNA	7.21541	2.6428e-16	0	0	0	0	1.64	0.55	0	0.73	2.76584e-18
13095	Cyp2c29	mRNA	8.49075	3.79691e-35	0	0	0	0	3.9	1.17	0	1.69	1.63764e-37
100861909	Gm21320	mRNA	8.152	8.92366e-29	0	0	0	0	5.06	2.03	0	2.36333	4.69785e-31
56388	Cyp3a25	mRNA	5.57253	1.21963e-05	0	0	0	0	0.48	0.12	0	0.2	4.05356e-07
15233	Hgd	mRNA	4.0944	0.000901712	0	0.03	0	0	0.43	0.06	0.01	0.163333	4.60407e-05
11808	Apoa4	mRNA	6.05133	9.74966e-08	0	0	0	0	0.53	0.44	0	0.323333	2.26334e-09
18815	Plg	mRNA	8.01816	1.34386e-26	0	0	0	0	1.56	0.71	0	0.756667	8.26808e-29
19662	Rbp4	mRNA	5.96113	8.44677e-29	0	0.05	0.05	0	5.02	1.61	0.0333333	2.21	4.39322e-31
66113	Apoa5	mRNA	7.36449	6.90788e-18	0	0	0	0	1.52	0.49	0	0.67	6.61607e-20
100862175	Gm10698	pseudo	1.38337	1.779e-65	9.42	6.23	0.53	20.43	13	8.98	5.39333	14.1367	3.15946e-68
13117	Cyp4a10	mRNA	7.79039	3.44661e-23	0	0	0	0	1.95	0.62	0	0.856667	2.42658e-25
16008	Igfbp2	mRNA	3.89771	4.44772e-18	0.07	0.05	0.11	0.11	1.84	1.37	0.0766667	1.10667	4.1752e-20
11657	Alb	mRNA	12.5697	0	0	0	0	0	54.98	16.36	0	23.78	0
20700	Serpina1a	mRNA	9.06276	7.51097e-49	0	0	0	0	5.67	1.86	0	2.51	2.00089e-51
111241	Hmga1b	mRNA	8.6947	1.52808e-39	0	0	0	1.52	1.39	3.51	0	2.14	5.33074e-42
11806	Apoa1	mRNA	8.04311	1.56146e-108	0	0	0.1	0	19.35	7	0.0333333	8.78333	1.58464e-111
14618	Gjb1	mRNA	4.22417	8.13004e-20	0.13	0.03	0	0	1.97	1.04	0.0533333	1.00333	6.96154e-22
13850	Ephx2	mRNA	2.11127	6.38649e-05	0.14	0.07	0.02	0.12	0.71	0.2	0.0766667	0.343333	2.45073e-06
11287	Pzp	mRNA	8.58436	4.37878e-37	0	0	0	0.01	1.52	0.43	0	0.653333	1.63864e-39
20703	Serpina1d	mRNA	8.43655	4.71915e-34	0	0	0	0	4.37	1.49	0	1.95333	2.12521e-36
18478	Pah	mRNA	5.32886	8.58271e-05	0	0	0	0	0.32	0.14	0	0.153333	3.40783e-06
56720	Tdo2	mRNA	2.78454	2.07556e-07	0.06	0.09	0.06	0.09	0.92	0.42	0.07	0.476667	5.12111e-09
102639653	LOC102639653	mRNA	2.45874	4.43581e-16	0	0	0.26	0	0.28	1.14	0.0866667	0.473333	4.6986e-18
11720	Mat1a	mRNA	8.44156	3.78809e-34	0	0	0	0	1.69	0.74	0	0.81	1.68189e-36
504193	Npcd	mRNA	2.08813	2.74833e-19	0.12	0.11	0.19	0.49	0.64	0.64	0.14	0.59	2.40562e-21
15139	Hc	mRNA	5.17686	0.000252437	0	0	0	0	0.11	0.05	0	0.0533333	1.1088e-05
14080	Fabp1	mRNA	7.07302	6.31943e-15	0	0	0	0	5.24	1.79	0	2.34333	7.41529e-17
70335	Reep6	mRNA	1.29324	1.18845e-05	0.45	0.32	0.3	0.28	1.46	0.76	0.356667	0.833333	3.93488e-07
84506	Hamp	mRNA	6.11127	4.73941e-08	0	0	0	0	2.98	1.6	0	1.52667	1.06115e-09
13087	Cyp2a5	mRNA	5.60387	9.27655e-06	0	0	0	0	0.48	0.21	0	0.23	3.01255e-07
100039008	Mup10	mRNA	8.57869	5.72998e-37	0	0	0	0	9.02	1.67	0	3.56333	2.18063e-39
382053	Ces3a	mRNA	7.17204	7.18083e-16	0	0	0	0	1.48	0.63	0	0.703333	7.74288e-18
14061	F2	mRNA	3.7511	2.74523e-13	0.05	0	0.07	0	1.15	0.46	0.04	0.536667	3.67401e-15
15160	Serpind1	mRNA	4.5305	3.20359e-05	0	0.02	0	0	0.3	0.23	0.00666667	0.176667	1.1572e-06
11522	Adh1	mRNA	6.93767	1.04488e-13	0	0	0	0	1.8	0.44	0	0.746667	1.33874e-15
13088	Cyp2b10	mRNA	5.46637	2.96283e-05	0	0	0	0	0.44	0.13	0	0.19	1.0646e-06
17841	Mup2	mRNA	6.75647	3.22196e-12	0	0	0	0	2.97	0.53	0	1.16667	4.639e-14
20701	Serpina1b	mRNA	9.35504	1.16533e-57	0	0	0	0	7.6	3.61	0	3.73667	2.58699e-60
18816	Serpinf2	mRNA	2.12241	0.000159593	0.09	0.04	0.07	0.02	0.46	0.38	0.0666667	0.286667	6.71129e-06
14377	G6pc	mRNA	6.25486	7.62771e-09	0	0	0	0	0.58	0.24	0	0.273333	1.54818e-10
59083	Fetub	mRNA	3.34679	1.0494e-14	0.04	0.07	0.18	0	1.77	0.78	0.0966667	0.85	1.27132e-16
99571	Fgg	mRNA	7.70737	4.73781e-22	0	0	0	0	1.89	1.09	0	0.993333	3.51594e-24
20704	Serpina1e	mRNA	9.56056	1.06401e-64	0	0	0	0	9.5	3.92	0	4.47333	2.02463e-67
100039028	Mup11	mRNA	6.36941	1.58868e-09	0	0	0	0	1.99	0.25	0	0.746667	2.96253e-11
16644	Kng1	mRNA	7.18386	5.47051e-16	0	0	0	0	1.35	0.46	0	0.603333	5.86398e-18
22262	Uox	mRNA	5.86492	7.70473e-07	0	0	0	0	0.55	0.21	0	0.253333	2.03052e-08
12759	Clu	mRNA	1.7439	1.72237e-09	0.2	0.34	0.4	0.32	1.96	0.83	0.313333	1.03667	3.25552e-11
54150	Rdh7	mRNA	5.91815	4.37074e-07	0	0	0	0	0.66	0.28	0	0.313333	1.11167e-08
11425	Apoc4	mRNA	5.23229	1.09443e-08	0.1	0	0	0	2.62	1.1	0.0333333	1.24	2.26299e-10
100039089	Mup13	mRNA	5.80135	1.4818e-06	0	0	0	0	0.52	1.04	0	0.52	4.06964e-08
16424	Itih1	mRNA	4.25486	0.000300693	0	0	0.02	0	0.24	0.07	0.00666667	0.103333	1.33696e-05
26458	Slc27a2	mRNA	7.23575	1.62665e-16	0	0	0	0	1.14	0.44	0	0.526667	1.69206e-18
76905	Lrg1	mRNA	6.46637	3.89553e-10	0	0	0	0	1.27	0.33	0	0.533333	6.69598e-12
76279	Cyp2d26	mRNA	5.7796	1.19347e-14	0.03	0	0	0.03	1.25	0.58	0.01	0.62	1.45342e-16
546061	LOC546061	mRNA	1.5089	0.000311935	0.14	0.17	0.19	0.38	0.42	0.61	0.166667	0.47	1.39289e-05
268756	Gulo	mRNA	5.00694	0.0007375	0	0	0	0	0.26	0.09	0	0.116667	3.67206e-05
13119	Cyp4a14	mRNA	8.33785	4.00278e-32	0	0	0	0	2.36	0.8	0	1.05333	1.87876e-34
13909	Ces3b	mRNA	5.11462	0.000377679	0	0	0	0	0.27	0.17	0	0.146667	1.74395e-05
16427	Itih4	mRNA	6.88958	2.66849e-13	0	0	0	0	0.63	0.29	0	0.306667	3.55437e-15
234199	Fgl1	mRNA	5.17686	0.000252437	0	0	0	0	0.57	0.27	0	0.28	1.1088e-05
14711	Gnmt	mRNA	2.53531	2.28891e-10	0.11	0.11	0.44	0.49	2.01	1.11	0.22	1.20333	3.81823e-12
15439	Hp	mRNA	1.55811	2.02246e-15	0.65	1.09	0.88	0.63	4.45	2.64	0.873333	2.57333	2.28338e-17
100041658	Mup7	mRNA	6.39099	1.16903e-09	0	0	0	0	1.01	1.07	0	0.693333	2.1429e-11
15445	Hpd	mRNA	7.85243	4.47619e-24	0	0	0	0	2.73	1.41	0	1.38	3.03788e-26
12411	Cbs	mRNA	4.5305	3.20359e-05	0	0.02	0	0	0.35	0.1	0.00666667	0.15	1.1572e-06
19123	Proc	mRNA	5.5305	1.74082e-05	0	0	0	0	0.61	0.09	0	0.233333	5.98457e-07
104158	Ces1d	mRNA	6.46243	4.11453e-10	0	0	0	0	0.94	0.15	0	0.363333	7.12461e-12
235674	Acaa1b	mRNA	3.31397	6.48767e-10	0	0	0.18	0.06	1.24	0.36	0.06	0.553333	1.14396e-11
103161	Apof	mRNA	1.83626	0.000155683	0.1	0.16	0.08	0.28	0.69	0.23	0.113333	0.4	6.537e-06
227231	Cps1	mRNA	7.49879	2.00628e-19	0	0	0	0	0.62	0.16	0	0.26	1.74338e-21
16006	Igfbp1	mRNA	5.70737	3.62781e-06	0	0	0	0	0.61	0.23	0	0.28	1.08609e-07
13101	Cyp2d10	mRNA	6.61219	3.88837e-11	0	0	0	0	1.04	0.42	0	0.486667	6.09176e-13
11807	Apoa2	mRNA	3.23358	1.43295e-53	0.91	0.91	1.13	0.82	20.52	8.48	0.983333	9.94	3.54466e-56
13106	Cyp2e1	mRNA	4.35391	4.47191e-89	0.09	0.25	0.23	0.21	7.94	3.34	0.19	3.83	6.24014e-92
18703	Pigr	mRNA	3.58671	6.02962e-05	0	0.03	0	0	0.17	0.14	0.01	0.103333	2.29084e-06
13077	Cyp1a2	mRNA	6.29197	4.61858e-09	0	0	0	0.03	0.59	0.39	0	0.336667	9.1692e-11
110135	Fgb	mRNA	7.94945	1.59313e-25	0	0	0	0	2.46	1.06	0	1.17333	1.02059e-27
18979	Pon1	mRNA	4.5919	1.82898e-05	0	0.03	0	0	0.7	0.07	0.01	0.256667	6.31083e-07
100504263	2210418O10Rik	mRNA	3.67816	3.54204e-60	0.13	0	0.16	0.21	0	3.58	0.0966667	1.26333	7.41389e-63
404195	Cyp2c54	mRNA	5.2541	0.000147395	0	0	0	0	0.39	0.14	0	0.176667	6.17029e-06
15458	Hpx	mRNA	3.31274	5.38023e-32	0.3	0.2	0.1	0.17	3.9	1.83	0.2	1.96667	2.55942e-34
15378	Hnf4a	mRNA	5.91383	4.57024e-07	0	0	0	0	0.21	0.12	0	0.11	1.16821e-08

## Sheet: UP DEGs Annotation
MyList	Gene ID	Type	Tax ID	Homologene Gene ID	Homologene Gene Tax ID	ko04610 Complement and coagulation cas	GO:0017144 drug metabolic process	GO:0010466 negative regulation of peptida	GO:0008202 steroid metabolic process	ko03320 PPAR signaling pathway	GO:0044282 small molecule catabolic proce	GO:0006721 terpenoid metabolic process	GO:0051186 cofactor metabolic process	GO:0006953 acute-phase response	GO:0015711 organic anion transport	ko01230 Biosynthesis of amino acids	GO:0046364 monosaccharide biosynthetic pr	GO:0000096 sulfur amino acid metabolic pr	GO:0060192 negative regulation of lipase	GO:0006642 triglyceride mobilization	GO:0035634 response to stilbenoid	GO:0009636 response to toxic substance	GO:0034114 regulation of heterotypic cell	GO:0031100 animal organ regeneration	GO:0030212 hyaluronan metabolic process
Agt	11606	symbol	M. musculus	11606	M. musculus	1	1	1	1	0	0	1	0	1	1	0	0	0	0	0	0	0	1	0	0
Mug2	17837	symbol	M. musculus	17837	M. musculus	0	0	1	0	0	0	0	0	0	0	0	0	0	0	0	0	0	0	0	0
Mup14	100039116	symbol	M. musculus	100039116	M. musculus	0	0	0	0	0	0	0	0	0	0	0	0	0	0	0	0	0	0	0	0
Mup19	100189605	symbol	M. musculus	100189605	M. musculus	0	0	0	0	0	0	0	0	0	0	0	0	0	0	0	0	0	0	0	0
Slc38a4	69354	symbol	M. musculus	69354	M. musculus	0	0	0	0	0	0	0	0	0	1	0	0	0	0	0	0	0	0	0	0
Itih3	16426	symbol	M. musculus	16426	M. musculus	0	0	1	0	0	0	0	0	0	0	0	0	0	0	0	0	0	0	0	1
Slc38a3	76257	symbol	M. musculus	76257	M. musculus	0	0	0	0	0	0	0	0	0	1	0	0	0	0	0	0	0	0	0	0
Uroc1	243537	symbol	M. musculus	243537	M. musculus	0	0	0	0	0	1	0	0	0	0	0	0	0	0	0	0	0	0	0	0
Fbp1	14121	symbol	M. musculus	14121	M. musculus	0	1	0	1	0	1	0	1	0	0	0	1	0	0	0	0	0	1	0	0
Gm46290	108167918	symbol	M. musculus	108167918	M. musculus	0	0	0	0	0	0	0	0	0	0	0	0	0	0	0	0	0	0	0	0
Mlxipl	58805	symbol	M. musculus	58805	M. musculus	0	1	0	1	0	1	0	1	0	0	0	1	0	1	0	0	0	0	0	0
Nat8f2	93673	symbol	M. musculus	93673	M. musculus	0	0	0	0	0	0	0	0	0	0	0	0	0	0	0	0	0	1	0	0
Cyp2c50	107141	symbol	M. musculus	107141	M. musculus	0	1	0	0	0	0	0	0	0	0	0	0	0	0	0	0	0	0	0	0
Serpinc1	11905	symbol	M. musculus	11905	M. musculus	1	0	1	0	0	0	0	0	0	0	0	0	0	0	0	0	0	0	0	0
Apoh	11818	symbol	M. musculus	11818	M. musculus	1	0	0	1	0	0	0	0	0	0	0	0	0	0	0	0	0	0	1	0
Ahsg	11625	symbol	M. musculus	11625	M. musculus	0	0	1	0	0	0	0	0	1	0	0	0	0	0	0	0	0	0	1	0
Ttc36	192653	symbol	M. musculus	192653	M. musculus	0	0	0	0	0	0	0	0	0	0	0	0	0	0	0	0	0	0	0	0
Gm14308	100043381	symbol	M. musculus	100043381	M. musculus	0	0	0	0	0	0	0	0	0	0	0	0	0	0	0	0	0	0	0	0
Ugt2b5	22238	symbol	M. musculus	22238	M. musculus	0	1	0	0	0	0	1	0	0	0	0	0	0	0	0	0	0	0	0	0
Apoc3	11814	symbol	M. musculus	11814	M. musculus	0	1	1	1	1	0	0	1	0	0	0	0	0	1	1	0	0	0	0	0
Gm14288	13999	symbol	M. musculus	13999	M. musculus	0	0	0	0	0	0	0	0	0	0	0	0	0	0	0	0	0	0	0	0
Azgp1	12007	symbol	M. musculus	12007	M. musculus	0	0	0	0	0	0	0	0	0	0	0	0	0	0	0	0	0	1	0	0
Mettl7b	71664	symbol	M. musculus	71664	M. musculus	0	0	0	0	0	0	0	0	0	0	0	0	0	0	0	0	0	0	0	0
H2-Q10	15007	symbol	M. musculus	15007	M. musculus	0	0	0	0	0	0	0	0	0	0	0	0	0	0	0	0	0	1	0	0
Cyp2a12	13085	symbol	M. musculus	13085	M. musculus	0	1	0	0	0	0	0	0	0	0	0	0	0	0	0	0	0	0	0	0
Rpl34-ps1	619547	symbol	M. musculus	619547	M. musculus	0	0	0	0	0	0	0	0	0	0	0	0	0	0	0	0	0	0	0	0
C4b	12268	symbol	M. musculus	12268	M. musculus	1	0	0	0	0	0	0	0	0	0	0	0	0	0	0	0	0	1	0	0
Vtn	22370	symbol	M. musculus	22370	M. musculus	1	0	1	1	0	0	0	0	0	0	0	0	0	0	0	0	0	1	1	0
Arg1	11846	symbol	M. musculus	11846	M. musculus	1	0	0	0	0	1	0	0	1	1	1	0	0	0	0	0	0	1	1	0
Inmt	21743	symbol	M. musculus	21743	M. musculus	0	0	0	0	0	0	0	0	0	0	0	0	0	0	0	0	1	0	0	0
Bhmt	12116	symbol	M. musculus	12116	M. musculus	0	1	0	1	0	1	0	1	0	0	0	0	1	0	0	0	0	0	0	0
Gm10651	100043771	symbol	M. musculus	100043771	M. musculus	0	0	0	0	0	0	0	0	0	0	0	0	0	0	0	0	0	0	0	0
Cyp2c37	13096	symbol	M. musculus	13096	M. musculus	0	1	0	0	0	0	0	0	0	0	0	0	0	0	0	0	0	0	0	0
Ces1c	13884	symbol	M. musculus	13884	M. musculus	0	0	0	1	0	0	0	0	0	0	0	0	0	0	0	0	0	0	0	0
Itih2	16425	symbol	M. musculus	16425	M. musculus	0	0	1	0	0	0	0	0	0	0	0	0	0	0	0	0	0	0	0	1
Fga	14161	symbol	M. musculus	14161	M. musculus	1	0	0	0	0	0	1	0	0	0	0	0	0	0	0	0	0	1	0	0
F12	58992	symbol	M. musculus	58992	M. musculus	1	0	1	0	0	0	0	0	1	0	0	0	0	0	0	0	0	0	0	0
Hba-a2	110257	symbol	M. musculus	110257	M. musculus	0	0	0	0	0	0	0	0	0	0	0	0	0	0	0	0	0	0	0	0
Serpina1c	20702	symbol	M. musculus	20702	M. musculus	1	0	1	0	0	0	0	0	0	0	0	0	0	0	0	0	0	0	0	0
Aldob	230163	symbol	M. musculus	230163	M. musculus	0	1	1	1	0	1	0	1	0	0	1	1	0	0	0	0	0	1	0	0
Mup20	381530	symbol	M. musculus	381530	M. musculus	0	0	0	0	0	0	0	0	0	0	0	0	0	0	0	0	0	0	0	0
Mup8	100041687	symbol	M. musculus	100041687	M. musculus	0	0	0	0	0	0	0	0	0	0	0	0	0	0	0	0	0	0	0	0
Mup15	100039150	symbol	M. musculus	100039150	M. musculus	0	0	0	0	0	0	0	0	0	0	0	0	0	0	0	0	0	0	0	0
Apoc1	11812	symbol	M. musculus	11812	M. musculus	0	0	1	1	0	0	0	0	0	0	0	0	0	1	0	0	0	0	0	0
Car3	12350	symbol	M. musculus	12350	M. musculus	0	0	0	0	0	0	0	0	0	0	0	0	1	0	0	0	0	0	0	0
Pck1	18534	symbol	M. musculus	18534	M. musculus	0	1	1	1	1	1	0	0	0	0	0	1	0	1	0	1	0	1	0	0
Hmgcs2	15360	symbol	M. musculus	15360	M. musculus	0	1	0	1	1	0	1	1	0	0	0	0	0	0	0	0	0	0	0	0
Tat	234724	symbol	M. musculus	234724	M. musculus	0	1	1	0	0	1	0	1	0	0	1	0	1	0	0	1	0	1	0	0
Ttr	22139	symbol	M. musculus	22139	M. musculus	0	0	0	1	0	0	1	1	0	0	0	0	0	0	0	0	0	0	0	0
Serpina3k	20714	symbol	M. musculus	20714	M. musculus	0	0	1	0	0	0	0	0	0	0	0	0	0	0	0	0	0	0	0	0
Hrg	94175	symbol	M. musculus	94175	M. musculus	1	0	1	0	0	0	0	0	0	0	0	0	0	0	0	1	0	1	0	0
Cyp3a11	13112	symbol	M. musculus	13112	M. musculus	0	1	0	1	0	0	0	0	0	0	0	0	0	0	0	0	0	0	0	0
Kmo	98256	symbol	M. musculus	98256	M. musculus	0	1	0	1	0	1	0	1	0	1	0	0	0	0	0	0	0	0	0	0
Rarres2	71660	symbol	M. musculus	71660	M. musculus	1	0	1	1	0	0	1	0	1	0	0	0	0	0	0	0	0	1	0	0
Mup3	17842	symbol	M. musculus	17842	M. musculus	0	0	0	0	0	0	0	0	0	0	0	0	0	0	0	1	0	0	0	0
Sec14l2	67815	symbol	M. musculus	67815	M. musculus	0	0	0	1	0	0	0	0	0	0	0	0	0	0	0	0	0	0	0	0
Apob	238055	symbol	M. musculus	238055	M. musculus	0	0	0	1	0	0	0	0	0	0	0	0	0	1	1	0	0	0	0	0
Aldh1a1	11668	symbol	M. musculus	11668	M. musculus	0	1	0	1	0	0	1	0	0	0	0	0	0	0	0	0	1	0	0	0
Gm3448	100041639	symbol	M. musculus	100041639	M. musculus	0	0	0	0	0	0	0	0	0	0	0	0	0	0	0	0	0	0	0	0
Cyp2f2	13107	symbol	M. musculus	13107	M. musculus	0	1	0	0	0	0	1	0	0	0	0	0	0	0	0	0	1	0	0	0
Mug1	17836	symbol	M. musculus	17836	M. musculus	0	0	1	0	0	0	0	0	0	0	0	0	0	0	0	0	0	0	0	0
Slc27a5	26459	symbol	M. musculus	26459	M. musculus	0	1	0	1	1	0	0	0	0	1	0	0	0	0	1	0	0	0	0	0
Gc	14473	symbol	M. musculus	14473	M. musculus	0	0	0	1	0	0	0	0	0	0	0	0	0	0	0	0	0	0	1	0
Ambp	11699	symbol	M. musculus	11699	M. musculus	1	0	1	0	0	0	0	0	0	0	0	0	0	0	0	0	0	0	0	0
Cyp2d9	13105	symbol	M. musculus	13105	M. musculus	0	1	0	0	0	0	0	0	0	0	0	0	0	0	0	0	0	0	0	0
Cyp2c29	13095	symbol	M. musculus	13095	M. musculus	0	1	0	0	0	0	0	0	0	0	0	0	0	0	0	0	0	0	0	0
Gm21320	100861909	gene_synonym	M. musculus	100861909	M. musculus	0	0	0	0	0	0	0	0	0	0	0	0	0	0	0	0	0	0	0	0
Cyp3a25	56388	symbol	M. musculus	56388	M. musculus	0	1	0	1	0	0	0	0	0	0	0	0	0	0	0	0	0	0	0	0
Hgd	15233	symbol	M. musculus	15233	M. musculus	0	1	0	0	0	1	0	0	0	0	0	0	0	0	0	0	0	0	0	0
Apoa4	11808	symbol	M. musculus	11808	M. musculus	0	1	0	1	0	0	0	1	0	1	0	0	0	0	0	1	1	1	0	0
Plg	18815	symbol	M. musculus	18815	M. musculus	1	0	0	1	0	0	0	0	0	0	0	0	0	0	0	0	0	1	1	0
Rbp4	19662	symbol	M. musculus	19662	M. musculus	0	0	1	1	0	0	1	0	0	1	0	1	0	0	0	0	0	1	1	0
Apoa5	66113	symbol	M. musculus	66113	M. musculus	0	1	0	1	1	0	0	0	0	1	0	0	0	0	0	0	0	0	0	0
Gm10698	100862175	symbol	M. musculus	100862175	M. musculus	0	0	0	0	0	0	0	0	0	0	0	0	0	0	0	0	0	0	0	0
Cyp4a10	13117	symbol	M. musculus	13117	M. musculus	0	1	0	1	1	0	0	0	0	0	0	0	0	0	0	0	0	0	0	0
Igfbp2	16008	symbol	M. musculus	16008	M. musculus	0	0	0	0	0	0	0	0	0	0	0	0	0	0	0	0	0	1	0	0
Alb	11657	symbol	M. musculus	11657	M. musculus	0	0	0	0	0	0	0	0	0	0	0	0	0	0	0	0	0	0	0	0
Serpina1a	20700	symbol	M. musculus	20700	M. musculus	1	0	1	0	0	0	0	0	0	0	0	0	0	0	0	0	0	0	0	0
Hmga1b	111241	symbol	M. musculus	111241	M. musculus	0	0	0	0	0	0	0	0	0	0	0	0	0	0	0	0	0	0	0	0
Apoa1	11806	symbol	M. musculus	11806	M. musculus	1	1	1	1	1	0	1	0	1	1	0	0	0	1	0	0	0	1	1	0
Gjb1	14618	symbol	M. musculus	14618	M. musculus	0	0	0	1	0	0	0	0	0	0	0	0	0	0	0	0	0	0	0	0
Ephx2	13850	symbol	M. musculus	13850	M. musculus	0	1	0	1	0	1	0	0	1	0	0	0	0	0	0	0	1	1	0	0
Pzp	11287	symbol	M. musculus	11287	M. musculus	0	0	1	0	0	0	0	0	0	0	0	0	0	0	0	0	0	0	0	0
Serpina1d	20703	symbol	M. musculus	20703	M. musculus	1	0	1	0	0	0	0	0	0	0	0	0	0	0	0	0	0	0	0	0
Pah	18478	symbol	M. musculus	18478	M. musculus	0	1	0	1	0	1	0	0	0	0	1	0	1	0	0	0	0	0	0	0
Tdo2	56720	symbol	M. musculus	56720	M. musculus	0	0	0	1	0	1	0	1	0	0	0	0	1	0	0	0	0	0	0	0
LOC102639653	102639653	Gene_ID	M. musculus	102639653	M. musculus	0	0	0	0	0	0	0	0	0	0	0	0	0	0	0	0	0	0	0	0
Mat1a	11720	symbol	M. musculus	11720	M. musculus	0	1	0	0	0	1	0	1	0	0	1	0	1	0	0	0	0	0	0	0
Npcd	504193	symbol	M. musculus	504193	M. musculus	0	0	0	0	0	0	0	0	0	0	0	0	0	0	0	0	0	0	0	0
Hc	15139	symbol	M. musculus	15139	M. musculus	1	0	0	0	0	0	0	0	1	0	0	0	0	0	0	0	0	1	0	0
Fabp1	14080	symbol	M. musculus	14080	M. musculus	0	1	1	1	1	1	0	0	0	1	0	0	0	0	0	0	1	1	0	0
Reep6	70335	symbol	M. musculus	70335	M. musculus	0	0	0	0	0	0	0	0	0	0	0	0	0	0	0	0	0	0	0	0
Hamp	84506	symbol	M. musculus	84506	M. musculus	1	0	0	1	0	0	0	0	1	0	0	0	0	0	0	0	0	0	0	0
Cyp2a5	13087	symbol	M. musculus	13087	M. musculus	0	1	0	0	0	0	0	1	0	0	0	0	0	0	0	1	0	1	0	0
Mup10	100039008	symbol	M. musculus	100039008	M. musculus	0	0	0	0	0	0	0	0	0	0	0	0	0	0	0	0	0	0	0	0
Ces3a	382053	symbol	M. musculus	382053	M. musculus	0	0	0	1	0	0	0	0	0	0	0	0	0	0	0	0	0	0	0	0
F2	14061	symbol	M. musculus	14061	M. musculus	1	0	1	1	0	0	0	0	1	0	0	0	0	0	0	0	0	1	0	0
Serpind1	15160	symbol	M. musculus	15160	M. musculus	1	0	1	0	0	0	0	0	0	0	0	0	0	0	0	0	0	0	0	0
Adh1	11522	symbol	M. musculus	11522	M. musculus	0	1	1	1	1	1	1	0	0	0	0	1	0	0	0	1	1	0	0	0
Cyp2b10	13088	symbol	M. musculus	13088	M. musculus	0	1	0	1	0	0	0	0	0	0	0	0	0	0	0	0	0	0	0	0
Mup2	17841	symbol	M. musculus	17841	M. musculus	0	0	0	0	0	0	0	0	0	0	0	0	0	0	0	0	0	0	0	0
Serpina1b	20701	symbol	M. musculus	20701	M. musculus	1	0	1	0	0	0	0	0	1	0	0	0	0	0	0	0	0	0	0	0
Serpinf2	18816	symbol	M. musculus	18816	M. musculus	1	0	1	1	0	0	0	0	1	0	0	0	0	0	0	0	0	1	0	0
G6pc	14377	symbol	M. musculus	14377	M. musculus	0	0	0	1	0	0	0	1	0	1	0	1	0	0	0	0	0	0	0	0
Fetub	59083	symbol	M. musculus	59083	M. musculus	0	0	1	0	0	0	0	0	0	0	0	0	0	0	0	0	0	0	0	0
Fgg	99571	symbol	M. musculus	99571	M. musculus	1	0	0	0	0	0	1	0	0	0	0	0	0	0	0	0	0	1	0	0
Serpina1e	20704	symbol	M. musculus	20704	M. musculus	1	0	1	0	0	0	0	0	0	0	0	0	0	0	0	0	0	0	0	0
Mup11	100039028	symbol	M. musculus	100039028	M. musculus	0	0	1	0	0	0	0	0	0	0	0	0	0	0	0	1	0	0	0	0
Kng1	16644	symbol	M. musculus	16644	M. musculus	1	0	1	0	0	0	0	0	1	0	0	0	0	0	0	0	0	1	0	0
Uox	22262	symbol	M. musculus	22262	M. musculus	0	0	0	0	0	1	0	1	0	0	0	0	0	0	0	0	0	0	0	0
Clu	12759	symbol	M. musculus	12759	M. musculus	1	1	1	1	0	0	0	0	1	0	0	0	0	0	0	1	0	0	1	0
Rdh7	54150	symbol	M. musculus	54150	M. musculus	0	0	0	0	0	0	0	0	0	0	0	0	0	0	0	0	0	0	0	0
Apoc4	11425	symbol	M. musculus	11425	M. musculus	0	0	0	1	0	0	0	0	0	0	0	0	0	0	0	0	0	0	0	0
Mup13	100039089	symbol	M. musculus	100039089	M. musculus	0	0	0	0	0	0	0	0	0	0	0	0	0	0	0	0	0	0	0	0
Itih1	16424	symbol	M. musculus	16424	M. musculus	0	0	1	1	0	0	0	0	0	0	0	0	0	0	0	0	0	0	0	1
Slc27a2	26458	symbol	M. musculus	26458	M. musculus	0	1	0	1	1	1	0	0	0	1	0	0	0	0	0	0	0	0	0	0
Lrg1	76905	symbol	M. musculus	76905	M. musculus	0	0	0	0	0	0	0	0	0	0	0	0	0	0	0	0	0	0	0	0
Cyp2d26	76279	symbol	M. musculus	76279	M. musculus	0	1	0	0	0	0	0	0	0	0	0	0	0	0	0	0	0	0	0	0
LOC546061	546061	Gene_ID	M. musculus	546061	M. musculus	0	0	0	0	0	0	0	0	0	0	0	0	0	0	0	0	0	0	0	0
Gulo	268756	symbol	M. musculus	268756	M. musculus	0	0	0	1	0	0	0	1	0	0	0	1	0	0	0	0	0	0	0	0
Cyp4a14	13119	symbol	M. musculus	13119	M. musculus	0	1	0	1	1	0	0	0	0	0	0	0	0	0	0	0	0	0	0	0
Ces3b	13909	symbol	M. musculus	13909	M. musculus	0	0	0	1	0	0	0	0	0	0	0	0	0	0	0	0	0	0	0	0
Itih4	16427	symbol	M. musculus	16427	M. musculus	0	0	1	0	0	0	0	0	1	0	0	0	0	0	0	0	0	0	0	1
Fgl1	234199	symbol	M. musculus	234199	M. musculus	0	0	0	1	0	0	0	0	0	0	0	1	0	0	0	1	0	1	0	0
Gnmt	14711	symbol	M. musculus	14711	M. musculus	0	1	0	1	0	1	0	1	0	0	0	1	1	0	0	0	0	0	0	0
Hp	15439	symbol	M. musculus	15439	M. musculus	1	1	1	0	0	0	0	1	1	0	0	0	0	0	0	0	1	1	0	0
Mup7	100041658	symbol	M. musculus	100041658	M. musculus	0	0	0	0	0	0	0	0	0	0	0	0	0	0	0	0	0	0	0	0
Hpd	15445	symbol	M. musculus	15445	M. musculus	0	1	0	0	0	1	0	0	0	0	0	0	0	0	0	0	0	0	0	0
Cbs	12411	symbol	M. musculus	12411	M. musculus	0	1	0	1	0	1	0	1	0	0	1	0	1	0	0	1	0	1	0	0
Proc	19123	symbol	M. musculus	19123	M. musculus	1	0	0	0	0	0	0	0	1	0	0	0	0	0	0	0	0	0	0	0
Ces1d	104158	symbol	M. musculus	104158	M. musculus	0	1	0	1	1	1	0	1	0	1	0	0	0	1	0	1	1	0	0	0
Acaa1b	235674	symbol	M. musculus	235674	M. musculus	0	1	0	1	1	1	1	0	0	0	0	0	0	0	0	0	1	0	0	0
Apof	103161	symbol	M. musculus	103161	M. musculus	0	0	0	1	0	0	0	0	0	0	0	0	0	0	0	0	0	0	0	0
Cps1	227231	symbol	M. musculus	227231	M. musculus	0	1	0	1	0	1	0	1	0	0	1	0	1	1	0	0	0	1	0	0
Igfbp1	16006	symbol	M. musculus	16006	M. musculus	0	0	0	0	0	0	0	0	0	0	0	0	0	0	0	0	0	0	0	0
Cyp2d10	13101	symbol	M. musculus	13101	M. musculus	0	1	0	0	0	0	0	0	0	0	0	0	0	0	0	0	0	0	0	0
Apoa2	11807	symbol	M. musculus	11807	M. musculus	0	0	1	1	1	0	0	0	0	1	0	0	0	1	0	0	0	0	1	0
Cyp2e1	13106	symbol	M. musculus	13106	M. musculus	0	1	0	1	0	0	1	0	0	0	0	0	0	0	0	0	0	0	0	0
Pigr	18703	symbol	M. musculus	18703	M. musculus	0	0	0	0	0	0	0	0	0	0	0	0	0	0	0	0	0	0	0	0
Cyp1a2	13077	symbol	M. musculus	13077	M. musculus	0	1	0	1	0	1	1	1	0	0	0	0	0	0	0	0	0	1	0	0
Fgb	110135	symbol	M. musculus	110135	M. musculus	1	0	0	0	0	0	1	0	0	0	0	0	0	0	0	0	0	1	0	0
Pon1	18979	symbol	M. musculus	18979	M. musculus	0	0	0	1	0	1	0	0	0	0	0	0	0	0	0	0	1	1	0	0
2210418O10Rik	100504263	symbol	M. musculus	100504263	M. musculus	0	0	0	0	0	0	0	0	0	0	0	0	0	0	0	0	0	0	0	0
Cyp2c54	404195	symbol	M. musculus	404195	M. musculus	0	1	0	0	0	0	0	0	0	0	0	0	0	0	0	0	0	0	0	0
Hpx	15458	symbol	M. musculus	15458	M. musculus	0	0	0	0	0	0	0	1	0	0	0	0	0	0	0	0	0	1	1	0
Hnf4a	15378	symbol	M. musculus	15378	M. musculus	1	1	0	1	0	1	1	1	0	0	0	1	0	1	0	0	0	0	0	0

## Sheet: UP DEGs  Enrichment
GroupID	Category	Term	Description	LogP	Log(q-value)	InTerm_InList	Genes	Symbols
1_Summary	KEGG Pathway	ko04610	Complement and coagulation cascades	-25.0042	-20.7661	20/87	11905,12268,12759,14061,14161,15139,15160,16644,18815,18816,19123,20700,20701,20702,20703,20704,22370,58992,99571,110135,11818,94175,15378,11806,84506,15439,11699,11846,71660,11606	Serpinc1,C4b,Clu,F2,Fga,Hc,Serpind1,Kng1,Plg,Serpinf2,Proc,Serpina1a,Serpina1b,Serpina1c,Serpina1d,Serpina1e,Vtn,F12,Fgg,Fgb,Apoh,Hrg,Hnf4a,Apoa1,Hamp,Hp,Ambp,Arg1,Rarres2,Agt
1_Member	KEGG Pathway	ko04610	Complement and coagulation cascades	-25.0042	-20.7661	20/87	11905,12268,12759,14061,14161,15139,15160,16644,18815,18816,19123,20700,20701,20702,20703,20704,22370,58992,99571,110135	Serpinc1,C4b,Clu,F2,Fga,Hc,Serpind1,Kng1,Plg,Serpinf2,Proc,Serpina1a,Serpina1b,Serpina1c,Serpina1d,Serpina1e,Vtn,F12,Fgg,Fgb
1_Member	KEGG Pathway	mmu04610	Complement and coagulation cascades	-23.404	-19.4669	20/103	11905,12268,12759,14061,14161,15139,15160,16644,18815,18816,19123,20700,20701,20702,20703,20704,22370,58992,99571,110135	Serpinc1,C4b,Clu,F2,Fga,Hc,Serpind1,Kng1,Plg,Serpinf2,Proc,Serpina1a,Serpina1b,Serpina1c,Serpina1d,Serpina1e,Vtn,F12,Fgg,Fgb
1_Member	GO Biological Processes	GO:0042730	fibrinolysis	-14.7903	-11.8075	9/19	11818,14061,14161,18815,18816,58992,94175,99571,110135	Apoh,F2,Fga,Plg,Serpinf2,F12,Hrg,Fgg,Fgb
1_Member	GO Biological Processes	GO:0030195	negative regulation of blood coagulation	-13.8889	-11.0125	11/48	11818,14061,14161,16644,18815,18816,19123,58992,94175,99571,110135	Apoh,F2,Fga,Kng1,Plg,Serpinf2,Proc,F12,Hrg,Fgg,Fgb
1_Member	GO Biological Processes	GO:1900047	negative regulation of hemostasis	-13.7809	-10.9507	11/49	11818,14061,14161,16644,18815,18816,19123,58992,94175,99571,110135	Apoh,F2,Fga,Kng1,Plg,Serpinf2,Proc,F12,Hrg,Fgg,Fgb
1_Member	GO Biological Processes	GO:0050819	negative regulation of coagulation	-13.6754	-10.8997	11/50	11818,14061,14161,16644,18815,18816,19123,58992,94175,99571,110135	Apoh,F2,Fga,Kng1,Plg,Serpinf2,Proc,F12,Hrg,Fgg,Fgb
1_Member	GO Biological Processes	GO:0030193	regulation of blood coagulation	-12.6205	-9.92644	12/82	11818,11905,14061,14161,16644,18815,18816,19123,58992,94175,99571,110135	Apoh,Serpinc1,F2,Fga,Kng1,Plg,Serpinf2,Proc,F12,Hrg,Fgg,Fgb
1_Member	GO Biological Processes	GO:1900046	regulation of hemostasis	-12.5551	-9.8864	12/83	11818,11905,14061,14161,16644,18815,18816,19123,58992,94175,99571,110135	Apoh,Serpinc1,F2,Fga,Kng1,Plg,Serpinf2,Proc,F12,Hrg,Fgg,Fgb
1_Member	GO Biological Processes	GO:0050818	regulation of coagulation	-12.3641	-9.75942	12/86	11818,11905,14061,14161,16644,18815,18816,19123,58992,94175,99571,110135	Apoh,Serpinc1,F2,Fga,Kng1,Plg,Serpinf2,Proc,F12,Hrg,Fgg,Fgb
1_Member	GO Biological Processes	GO:0061045	negative regulation of wound healing	-11.6185	-9.06158	11/75	11818,14061,14161,16644,18815,18816,19123,58992,94175,99571,110135	Apoh,F2,Fga,Kng1,Plg,Serpinf2,Proc,F12,Hrg,Fgg,Fgb
1_Member	GO Biological Processes	GO:0007596	blood coagulation	-11.2465	-8.72441	14/167	11818,11905,14061,14161,15160,15378,16644,18815,18816,19123,58992,94175,99571,110135	Apoh,Serpinc1,F2,Fga,Serpind1,Hnf4a,Kng1,Plg,Serpinf2,Proc,F12,Hrg,Fgg,Fgb
1_Member	GO Biological Processes	GO:0007599	hemostasis	-11.176	-8.66218	14/169	11818,11905,14061,14161,15160,15378,16644,18815,18816,19123,58992,94175,99571,110135	Apoh,Serpinc1,F2,Fga,Serpind1,Hnf4a,Kng1,Plg,Serpinf2,Proc,F12,Hrg,Fgg,Fgb
1_Member	GO Biological Processes	GO:0050817	coagulation	-11.1411	-8.6354	14/170	11818,11905,14061,14161,15160,15378,16644,18815,18816,19123,58992,94175,99571,110135	Apoh,Serpinc1,F2,Fga,Serpind1,Hnf4a,Kng1,Plg,Serpinf2,Proc,F12,Hrg,Fgg,Fgb
1_Member	GO Biological Processes	GO:1903035	negative regulation of response to wounding	-10.5672	-8.11437	11/93	11818,14061,14161,16644,18815,18816,19123,58992,94175,99571,110135	Apoh,F2,Fga,Kng1,Plg,Serpinf2,Proc,F12,Hrg,Fgg,Fgb
1_Member	GO Biological Processes	GO:0061041	regulation of wound healing	-9.20581	-6.82502	12/158	11818,11905,14061,14161,16644,18815,18816,19123,58992,94175,99571,110135	Apoh,Serpinc1,F2,Fga,Kng1,Plg,Serpinf2,Proc,F12,Hrg,Fgg,Fgb
1_Member	GO Biological Processes	GO:0072378	blood coagulation, fibrin clot formation	-8.83817	-6.50853	5/9	11818,11905,14161,99571,110135	Apoh,Serpinc1,Fga,Fgg,Fgb
1_Member	GO Biological Processes	GO:0051917	regulation of fibrinolysis	-8.53945	-6.23583	5/10	11818,18815,18816,58992,94175	Apoh,Plg,Serpinf2,F12,Hrg
1_Member	GO Biological Processes	GO:1903034	regulation of response to wounding	-8.08858	-5.81424	12/198	11818,11905,14061,14161,16644,18815,18816,19123,58992,94175,99571,110135	Apoh,Serpinc1,F2,Fga,Kng1,Plg,Serpinf2,Proc,F12,Hrg,Fgg,Fgb
1_Member	GO Biological Processes	GO:0031639	plasminogen activation	-8.03833	-5.78248	6/24	11818,14161,18816,58992,99571,110135	Apoh,Fga,Serpinf2,F12,Fgg,Fgb
1_Member	GO Biological Processes	GO:0030194	positive regulation of blood coagulation	-7.70313	-5.47361	6/27	11818,14061,18815,18816,58992,94175	Apoh,F2,Plg,Serpinf2,F12,Hrg
1_Member	GO Biological Processes	GO:1900048	positive regulation of hemostasis	-7.70313	-5.47361	6/27	11818,14061,18815,18816,58992,94175	Apoh,F2,Plg,Serpinf2,F12,Hrg
1_Member	GO Biological Processes	GO:0050820	positive regulation of coagulation	-7.40789	-5.2072	6/30	11818,14061,18815,18816,58992,94175	Apoh,F2,Plg,Serpinf2,F12,Hrg
1_Member	GO Biological Processes	GO:0051918	negative regulation of fibrinolysis	-7.19961	-5.04067	4/7	11818,18815,18816,94175	Apoh,Plg,Serpinf2,Hrg
1_Member	GO Biological Processes	GO:0032102	negative regulation of response to external stimulus	-7.06241	-4.91419	14/350	11806,11818,14061,14161,15139,16644,18815,18816,19123,58992,84506,94175,99571,110135	Apoa1,Apoh,F2,Fga,Hc,Kng1,Plg,Serpinf2,Proc,F12,Hamp,Hrg,Fgg,Fgb
1_Member	GO Biological Processes	GO:0050878	regulation of body fluid levels	-6.98667	-4.84862	14/355	11818,11905,14061,14161,15160,15378,16644,18815,18816,19123,58992,94175,99571,110135	Apoh,Serpinc1,F2,Fga,Serpind1,Hnf4a,Kng1,Plg,Serpinf2,Proc,F12,Hrg,Fgg,Fgb
1_Member	GO Biological Processes	GO:0042060	wound healing	-6.44963	-4.35626	14/393	11818,11905,14061,14161,15160,15378,16644,18815,18816,19123,58992,94175,99571,110135	Apoh,Serpinc1,F2,Fga,Serpind1,Hnf4a,Kng1,Plg,Serpinf2,Proc,F12,Hrg,Fgg,Fgb
1_Member	GO Biological Processes	GO:0031638	zymogen activation	-6.43891	-4.35626	7/69	11818,14161,15439,18816,58992,99571,110135	Apoh,Fga,Hp,Serpinf2,F12,Fgg,Fgb
1_Member	GO Biological Processes	GO:0009611	response to wounding	-5.58183	-3.58175	15/534	11806,11818,11905,14061,14161,15160,15378,16644,18815,18816,19123,58992,94175,99571,110135	Apoa1,Apoh,Serpinc1,F2,Fga,Serpind1,Hnf4a,Kng1,Plg,Serpinf2,Proc,F12,Hrg,Fgg,Fgb
1_Member	GO Biological Processes	GO:0090303	positive regulation of wound healing	-5.30788	-3.32744	6/66	11818,14061,18815,18816,58992,94175	Apoh,F2,Plg,Serpinf2,F12,Hrg
1_Member	GO Biological Processes	GO:1903036	positive regulation of response to wounding	-4.69949	-2.75803	6/84	11818,14061,18815,18816,58992,94175	Apoh,F2,Plg,Serpinf2,F12,Hrg
1_Member	GO Biological Processes	GO:0072376	protein activation cascade	-4.24649	-2.34483	8/200	11818,11905,12268,14161,15139,58992,99571,110135	Apoh,Serpinc1,C4b,Fga,Hc,F12,Fgg,Fgb
1_Member	GO Biological Processes	GO:0051604	protein maturation	-2.98265	-1.21582	8/308	11699,11818,14161,15439,18816,58992,99571,110135	Ambp,Apoh,Fga,Hp,Serpinf2,F12,Fgg,Fgb
1_Member	GO Biological Processes	GO:0016485	protein processing	-2.93618	-1.17662	7/242	11818,14161,15439,18816,58992,99571,110135	Apoh,Fga,Hp,Serpinf2,F12,Fgg,Fgb
1_Member	GO Biological Processes	GO:0032103	positive regulation of response to external stimulus	-2.16244	-0.486613	7/334	11818,11846,18815,18816,58992,71660,94175	Apoh,Arg1,Plg,Serpinf2,F12,Rarres2,Hrg
1_Member	GO Biological Processes	GO:0016525	negative regulation of angiogenesis	-2.0544	-0.400608	4/122	11606,11818,18815,94175	Agt,Apoh,Plg,Hrg
1_Member	GO Biological Processes	GO:2000181	negative regulation of blood vessel morphogenesis	-2.00641	-0.364882	4/126	11606,11818,18815,94175	Agt,Apoh,Plg,Hrg
2_Summary	GO Biological Processes	GO:0017144	drug metabolic process	-22.6556	-18.8946	38/749	11522,11606,11668,11720,11808,11814,12116,12411,12759,13077,13085,13087,13088,13095,13096,13101,13105,13106,13107,13117,13119,14121,14711,15233,15360,15439,15445,18478,18534,26459,58805,76279,98256,107141,227231,230163,234724,404195,11806,13850,14080,15378,26458,66113,104158,235674,13112,22238,56388	Adh1,Agt,Aldh1a1,Mat1a,Apoa4,Apoc3,Bhmt,Cbs,Clu,Cyp1a2,Cyp2a12,Cyp2a5,Cyp2b10,Cyp2c29,Cyp2c37,Cyp2d10,Cyp2d9,Cyp2e1,Cyp2f2,Cyp4a10,Cyp4a14,Fbp1,Gnmt,Hgd,Hmgcs2,Hp,Hpd,Pah,Pck1,Slc27a5,Mlxipl,Cyp2d26,Kmo,Cyp2c50,Cps1,Aldob,Tat,Cyp2c54,Apoa1,Ephx2,Fabp1,Hnf4a,Slc27a2,Apoa5,Ces1d,Acaa1b,Cyp3a11,Ugt2b5,Cyp3a25
2_Member	GO Biological Processes	GO:0017144	drug metabolic process	-22.6556	-18.8946	38/749	11522,11606,11668,11720,11808,11814,12116,12411,12759,13077,13085,13087,13088,13095,13096,13101,13105,13106,13107,13117,13119,14121,14711,15233,15360,15439,15445,18478,18534,26459,58805,76279,98256,107141,227231,230163,234724,404195	Adh1,Agt,Aldh1a1,Mat1a,Apoa4,Apoc3,Bhmt,Cbs,Clu,Cyp1a2,Cyp2a12,Cyp2a5,Cyp2b10,Cyp2c29,Cyp2c37,Cyp2d10,Cyp2d9,Cyp2e1,Cyp2f2,Cyp4a10,Cyp4a14,Fbp1,Gnmt,Hgd,Hmgcs2,Hp,Hpd,Pah,Pck1,Slc27a5,Mlxipl,Cyp2d26,Kmo,Cyp2c50,Cps1,Aldob,Tat,Cyp2c54
2_Member	GO Biological Processes	GO:0042737	drug catabolic process	-21.3574	-17.7213	21/151	11522,11808,13077,13085,13087,13088,13095,13096,13101,13105,13106,13107,15233,15439,15445,18478,18534,76279,107141,234724,404195	Adh1,Apoa4,Cyp1a2,Cyp2a12,Cyp2a5,Cyp2b10,Cyp2c29,Cyp2c37,Cyp2d10,Cyp2d9,Cyp2e1,Cyp2f2,Hgd,Hp,Hpd,Pah,Pck1,Cyp2d26,Cyp2c50,Tat,Cyp2c54
2_Member	GO Biological Processes	GO:0032787	monocarboxylic acid metabolic process	-20.4381	-16.9781	33/608	11522,11606,11668,11806,11808,13077,13085,13087,13088,13095,13096,13101,13105,13106,13107,13117,13119,13850,14080,14121,15378,18534,26458,26459,58805,66113,76279,98256,104158,107141,230163,235674,404195	Adh1,Agt,Aldh1a1,Apoa1,Apoa4,Cyp1a2,Cyp2a12,Cyp2a5,Cyp2b10,Cyp2c29,Cyp2c37,Cyp2d10,Cyp2d9,Cyp2e1,Cyp2f2,Cyp4a10,Cyp4a14,Ephx2,Fabp1,Fbp1,Hnf4a,Pck1,Slc27a2,Slc27a5,Mlxipl,Apoa5,Cyp2d26,Kmo,Ces1d,Cyp2c50,Aldob,Acaa1b,Cyp2c54
2_Member	GO Biological Processes	GO:0006631	fatty acid metabolic process	-19.9585	-16.6235	28/408	11606,11806,11808,13077,13085,13087,13088,13095,13096,13101,13105,13106,13107,13117,13119,13850,14080,15378,18534,26458,26459,58805,66113,76279,104158,107141,235674,404195	Agt,Apoa1,Apoa4,Cyp1a2,Cyp2a12,Cyp2a5,Cyp2b10,Cyp2c29,Cyp2c37,Cyp2d10,Cyp2d9,Cyp2e1,Cyp2f2,Cyp4a10,Cyp4a14,Ephx2,Fabp1,Hnf4a,Pck1,Slc27a2,Slc27a5,Mlxipl,Apoa5,Cyp2d26,Ces1d,Cyp2c50,Acaa1b,Cyp2c54
2_Member	GO Biological Processes	GO:0001676	long-chain fatty acid metabolic process	-18.0661	-14.8667	17/111	13085,13087,13088,13095,13096,13101,13105,13106,13107,13117,13119,13850,26458,26459,76279,107141,404195	Cyp2a12,Cyp2a5,Cyp2b10,Cyp2c29,Cyp2c37,Cyp2d10,Cyp2d9,Cyp2e1,Cyp2f2,Cyp4a10,Cyp4a14,Ephx2,Slc27a2,Slc27a5,Cyp2d26,Cyp2c50,Cyp2c54
2_Member	GO Biological Processes	GO:0042738	exogenous drug catabolic process	-16.7601	-13.6011	13/53	13077,13085,13087,13088,13095,13096,13101,13105,13106,13107,76279,107141,404195	Cyp1a2,Cyp2a12,Cyp2a5,Cyp2b10,Cyp2c29,Cyp2c37,Cyp2d10,Cyp2d9,Cyp2e1,Cyp2f2,Cyp2d26,Cyp2c50,Cyp2c54
2_Member	GO Biological Processes	GO:0019369	arachidonic acid metabolic process	-16.6601	-13.5717	14/70	13085,13087,13088,13095,13096,13101,13105,13106,13107,13117,13119,76279,107141,404195	Cyp2a12,Cyp2a5,Cyp2b10,Cyp2c29,Cyp2c37,Cyp2d10,Cyp2d9,Cyp2e1,Cyp2f2,Cyp4a10,Cyp4a14,Cyp2d26,Cyp2c50,Cyp2c54
2_Member	KEGG Pathway	ko00830	Retinol metabolism	-16.6338	-13.5717	15/89	11522,11668,13077,13085,13087,13088,13095,13096,13112,13117,13119,22238,56388,107141,404195	Adh1,Aldh1a1,Cyp1a2,Cyp2a12,Cyp2a5,Cyp2b10,Cyp2c29,Cyp2c37,Cyp3a11,Cyp4a10,Cyp4a14,Ugt2b5,Cyp3a25,Cyp2c50,Cyp2c54
2_Member	KEGG Pathway	mmu00830	Retinol metabolism	-16.6338	-13.5717	15/89	11522,11668,13077,13085,13087,13088,13095,13096,13112,13117,13119,22238,56388,107141,404195	Adh1,Aldh1a1,Cyp1a2,Cyp2a12,Cyp2a5,Cyp2b10,Cyp2c29,Cyp2c37,Cyp3a11,Cyp4a10,Cyp4a14,Ugt2b5,Cyp3a25,Cyp2c50,Cyp2c54
2_Member	GO Biological Processes	GO:0006805	xenobiotic metabolic process	-15.3814	-12.3474	15/107	13077,13085,13087,13088,13095,13096,13101,13105,13106,13107,15378,76279,107141,235674,404195	Cyp1a2,Cyp2a12,Cyp2a5,Cyp2b10,Cyp2c29,Cyp2c37,Cyp2d10,Cyp2d9,Cyp2e1,Cyp2f2,Hnf4a,Cyp2d26,Cyp2c50,Acaa1b,Cyp2c54
2_Member	GO Biological Processes	GO:0033559	unsaturated fatty acid metabolic process	-14.6152	-11.6781	15/120	13085,13087,13088,13095,13096,13101,13105,13106,13107,13117,13119,13850,76279,107141,404195	Cyp2a12,Cyp2a5,Cyp2b10,Cyp2c29,Cyp2c37,Cyp2d10,Cyp2d9,Cyp2e1,Cyp2f2,Cyp4a10,Cyp4a14,Ephx2,Cyp2d26,Cyp2c50,Cyp2c54
2_Member	GO Biological Processes	GO:0071466	cellular response to xenobiotic stimulus	-14.3597	-11.4438	16/152	13077,13085,13087,13088,13095,13096,13101,13105,13106,13107,15378,18534,76279,107141,235674,404195	Cyp1a2,Cyp2a12,Cyp2a5,Cyp2b10,Cyp2c29,Cyp2c37,Cyp2d10,Cyp2d9,Cyp2e1,Cyp2f2,Hnf4a,Pck1,Cyp2d26,Cyp2c50,Acaa1b,Cyp2c54
2_Member	GO Biological Processes	GO:1901568	fatty acid derivative metabolic process	-14.2689	-11.3732	16/154	13085,13087,13088,13095,13096,13101,13105,13106,13107,13117,13119,15360,26459,76279,107141,404195	Cyp2a12,Cyp2a5,Cyp2b10,Cyp2c29,Cyp2c37,Cyp2d10,Cyp2d9,Cyp2e1,Cyp2f2,Cyp4a10,Cyp4a14,Hmgcs2,Slc27a5,Cyp2d26,Cyp2c50,Cyp2c54
2_Member	KEGG Pathway	ko00140	Steroid hormone biosynthesis	-13.7575	-10.9507	13/87	13077,13088,13095,13096,13101,13105,13106,13112,22238,56388,76279,107141,404195	Cyp1a2,Cyp2b10,Cyp2c29,Cyp2c37,Cyp2d10,Cyp2d9,Cyp2e1,Cyp3a11,Ugt2b5,Cyp3a25,Cyp2d26,Cyp2c50,Cyp2c54
2_Member	KEGG Pathway	mmu00140	Steroid hormone biosynthesis	-13.7575	-10.9507	13/87	13077,13088,13095,13096,13101,13105,13106,13112,22238,56388,76279,107141,404195	Cyp1a2,Cyp2b10,Cyp2c29,Cyp2c37,Cyp2d10,Cyp2d9,Cyp2e1,Cyp3a11,Ugt2b5,Cyp3a25,Cyp2d26,Cyp2c50,Cyp2c54
2_Member	GO Biological Processes	GO:0006690	icosanoid metabolic process	-12.7987	-10.0791	14/129	13085,13087,13088,13095,13096,13101,13105,13106,13107,13117,13119,76279,107141,404195	Cyp2a12,Cyp2a5,Cyp2b10,Cyp2c29,Cyp2c37,Cyp2d10,Cyp2d9,Cyp2e1,Cyp2f2,Cyp4a10,Cyp4a14,Cyp2d26,Cyp2c50,Cyp2c54
2_Member	GO Biological Processes	GO:0019373	epoxygenase P450 pathway	-12.4804	-9.84438	9/31	13085,13087,13088,13095,13096,13106,13107,107141,404195	Cyp2a12,Cyp2a5,Cyp2b10,Cyp2c29,Cyp2c37,Cyp2e1,Cyp2f2,Cyp2c50,Cyp2c54
2_Member	GO Biological Processes	GO:0009410	response to xenobiotic stimulus	-11.7811	-9.2151	16/222	13077,13085,13087,13088,13095,13096,13101,13105,13106,13107,15378,18534,76279,107141,235674,404195	Cyp1a2,Cyp2a12,Cyp2a5,Cyp2b10,Cyp2c29,Cyp2c37,Cyp2d10,Cyp2d9,Cyp2e1,Cyp2f2,Hnf4a,Pck1,Cyp2d26,Cyp2c50,Acaa1b,Cyp2c54
2_Member	KEGG Pathway	ko05204	Chemical carcinogenesis	-10.5672	-8.11437	11/93	11522,13077,13088,13095,13096,13106,13112,22238,56388,107141,404195	Adh1,Cyp1a2,Cyp2b10,Cyp2c29,Cyp2c37,Cyp2e1,Cyp3a11,Ugt2b5,Cyp3a25,Cyp2c50,Cyp2c54
2_Member	KEGG Pathway	mmu05204	Chemical carcinogenesis	-10.5155	-8.06981	11/94	11522,13077,13088,13095,13096,13106,13112,22238,56388,107141,404195	Adh1,Cyp1a2,Cyp2b10,Cyp2c29,Cyp2c37,Cyp2e1,Cyp3a11,Ugt2b5,Cyp3a25,Cyp2c50,Cyp2c54
2_Member	KEGG Pathway	ko00591	Linoleic acid metabolism	-8.89739	-6.54576	8/50	13077,13095,13096,13106,13112,56388,107141,404195	Cyp1a2,Cyp2c29,Cyp2c37,Cyp2e1,Cyp3a11,Cyp3a25,Cyp2c50,Cyp2c54
2_Member	KEGG Pathway	mmu00591	Linoleic acid metabolism	-8.89739	-6.54576	8/50	13077,13095,13096,13106,13112,56388,107141,404195	Cyp1a2,Cyp2c29,Cyp2c37,Cyp2e1,Cyp3a11,Cyp3a25,Cyp2c50,Cyp2c54
2_Member	KEGG Pathway	ko00590	Arachidonic acid metabolism	-8.12214	-5.84306	9/89	13088,13095,13096,13106,13117,13119,13850,107141,404195	Cyp2b10,Cyp2c29,Cyp2c37,Cyp2e1,Cyp4a10,Cyp4a14,Ephx2,Cyp2c50,Cyp2c54
2_Member	KEGG Pathway	mmu00590	Arachidonic acid metabolism	-8.0788	-5.8138	9/90	13088,13095,13096,13106,13117,13119,13850,107141,404195	Cyp2b10,Cyp2c29,Cyp2c37,Cyp2e1,Cyp4a10,Cyp4a14,Ephx2,Cyp2c50,Cyp2c54
2_Member	GO Biological Processes	GO:0043651	linoleic acid metabolic process	-6.54806	-4.43704	5/22	13117,13119,13850,107141,404195	Cyp4a10,Cyp4a14,Ephx2,Cyp2c50,Cyp2c54
2_Member	KEGG Pathway	mmu04726	Serotonergic synapse	-4.52945	-2.61767	7/133	13095,13096,13101,13105,76279,107141,404195	Cyp2c29,Cyp2c37,Cyp2d10,Cyp2d9,Cyp2d26,Cyp2c50,Cyp2c54
3_Summary	GO Biological Processes	GO:0010466	negative regulation of peptidase activity	-20.6599	-17.1208	24/246	11287,11606,11625,11699,11905,14080,15160,16424,16425,16426,16427,16644,17836,17837,18816,20700,20701,20702,20703,20704,20714,22370,59083,94175,11806,11807,11812,11814,14061,15439,12759,58992,18534,19662,71660,230163,11522,234724,100039028	Pzp,Agt,Ahsg,Ambp,Serpinc1,Fabp1,Serpind1,Itih1,Itih2,Itih3,Itih4,Kng1,Mug1,Mug2,Serpinf2,Serpina1a,Serpina1b,Serpina1c,Serpina1d,Serpina1e,Serpina3k,Vtn,Fetub,Hrg,Apoa1,Apoa2,Apoc1,Apoc3,F2,Hp,Clu,F12,Pck1,Rbp4,Rarres2,Aldob,Adh1,Tat,Mup11
3_Member	GO Biological Processes	GO:0010466	negative regulation of peptidase activity	-20.6599	-17.1208	24/246	11287,11606,11625,11699,11905,14080,15160,16424,16425,16426,16427,16644,17836,17837,18816,20700,20701,20702,20703,20704,20714,22370,59083,94175	Pzp,Agt,Ahsg,Ambp,Serpinc1,Fabp1,Serpind1,Itih1,Itih2,Itih3,Itih4,Kng1,Mug1,Mug2,Serpinf2,Serpina1a,Serpina1b,Serpina1c,Serpina1d,Serpina1e,Serpina3k,Vtn,Fetub,Hrg
3_Member	GO Biological Processes	GO:0051346	negative regulation of hydrolase activity	-19.9585	-16.6235	28/408	11287,11606,11625,11699,11806,11807,11812,11814,11905,14080,15160,16424,16425,16426,16427,16644,17836,17837,18816,20700,20701,20702,20703,20704,20714,22370,59083,94175	Pzp,Agt,Ahsg,Ambp,Apoa1,Apoa2,Apoc1,Apoc3,Serpinc1,Fabp1,Serpind1,Itih1,Itih2,Itih3,Itih4,Kng1,Mug1,Mug2,Serpinf2,Serpina1a,Serpina1b,Serpina1c,Serpina1d,Serpina1e,Serpina3k,Vtn,Fetub,Hrg
3_Member	GO Biological Processes	GO:0045861	negative regulation of proteolysis	-18.0635	-14.8667	25/355	11287,11606,11625,11699,11905,14061,14080,15160,16424,16425,16426,16427,16644,17836,17837,18816,20700,20701,20702,20703,20704,20714,22370,59083,94175	Pzp,Agt,Ahsg,Ambp,Serpinc1,F2,Fabp1,Serpind1,Itih1,Itih2,Itih3,Itih4,Kng1,Mug1,Mug2,Serpinf2,Serpina1a,Serpina1b,Serpina1c,Serpina1d,Serpina1e,Serpina3k,Vtn,Fetub,Hrg
3_Member	GO Biological Processes	GO:0052547	regulation of peptidase activity	-15.2268	-12.2191	24/422	11287,11606,11625,11699,11905,14080,15160,16424,16425,16426,16427,16644,17836,17837,18816,20700,20701,20702,20703,20704,20714,22370,59083,94175	Pzp,Agt,Ahsg,Ambp,Serpinc1,Fabp1,Serpind1,Itih1,Itih2,Itih3,Itih4,Kng1,Mug1,Mug2,Serpinf2,Serpina1a,Serpina1b,Serpina1c,Serpina1d,Serpina1e,Serpina3k,Vtn,Fetub,Hrg
3_Member	GO Biological Processes	GO:0043086	negative regulation of catalytic activity	-14.6677	-11.7084	29/707	11287,11606,11625,11699,11806,11807,11812,11814,11905,14080,15160,15439,16424,16425,16426,16427,16644,17836,17837,18816,20700,20701,20702,20703,20704,20714,22370,59083,94175	Pzp,Agt,Ahsg,Ambp,Apoa1,Apoa2,Apoc1,Apoc3,Serpinc1,Fabp1,Serpind1,Hp,Itih1,Itih2,Itih3,Itih4,Kng1,Mug1,Mug2,Serpinf2,Serpina1a,Serpina1b,Serpina1c,Serpina1d,Serpina1e,Serpina3k,Vtn,Fetub,Hrg
3_Member	GO Biological Processes	GO:0010951	negative regulation of endopeptidase activity	-13.1198	-10.3869	16/182	11606,11625,11905,14080,15160,16644,18816,20700,20701,20702,20703,20704,20714,22370,59083,94175	Agt,Ahsg,Serpinc1,Fabp1,Serpind1,Kng1,Serpinf2,Serpina1a,Serpina1b,Serpina1c,Serpina1d,Serpina1e,Serpina3k,Vtn,Fetub,Hrg
3_Member	GO Biological Processes	GO:0030162	regulation of proteolysis	-12.4277	-9.81204	27/740	11287,11606,11625,11699,11905,12759,14061,14080,15160,16424,16425,16426,16427,16644,17836,17837,18816,20700,20701,20702,20703,20704,20714,22370,58992,59083,94175	Pzp,Agt,Ahsg,Ambp,Serpinc1,Clu,F2,Fabp1,Serpind1,Itih1,Itih2,Itih3,Itih4,Kng1,Mug1,Mug2,Serpinf2,Serpina1a,Serpina1b,Serpina1c,Serpina1d,Serpina1e,Serpina3k,Vtn,F12,Fetub,Hrg
3_Member	GO Biological Processes	GO:0052548	regulation of endopeptidase activity	-8.89087	-6.54485	16/347	11606,11625,11905,14080,15160,16644,18816,20700,20701,20702,20703,20704,20714,22370,59083,94175	Agt,Ahsg,Serpinc1,Fabp1,Serpind1,Kng1,Serpinf2,Serpina1a,Serpina1b,Serpina1c,Serpina1d,Serpina1e,Serpina3k,Vtn,Fetub,Hrg
3_Member	GO Biological Processes	GO:0043434	response to peptide hormone	-6.41129	-4.34343	13/337	11606,11625,11814,18534,19662,20700,20701,20702,20703,20704,20714,71660,230163	Agt,Ahsg,Apoc3,Pck1,Rbp4,Serpina1a,Serpina1b,Serpina1c,Serpina1d,Serpina1e,Serpina3k,Rarres2,Aldob
3_Member	GO Biological Processes	GO:1901652	response to peptide	-5.56881	-3.57124	13/401	11606,11625,11814,18534,19662,20700,20701,20702,20703,20704,20714,71660,230163	Agt,Ahsg,Apoc3,Pck1,Rbp4,Serpina1a,Serpina1b,Serpina1c,Serpina1d,Serpina1e,Serpina3k,Rarres2,Aldob
3_Member	GO Biological Processes	GO:0009725	response to hormone	-4.67976	-2.74267	16/715	11522,11606,11625,11814,18534,19662,20700,20701,20702,20703,20704,20714,71660,230163,234724,100039028	Adh1,Agt,Ahsg,Apoc3,Pck1,Rbp4,Serpina1a,Serpina1b,Serpina1c,Serpina1d,Serpina1e,Serpina3k,Rarres2,Aldob,Tat,Mup11
4_Summary	GO Biological Processes	GO:0008202	steroid metabolic process	-18.323	-15.0391	24/309	11606,11806,11807,11808,11812,11814,13077,13088,13106,13112,13850,14377,14473,15360,18979,26458,26459,56388,66113,67815,103161,104158,234199,238055,11522,11668,18534,19662,22139,11818,227231,12116,12411,13117,13119,14121,14711,15378,18478,58805,98256,230163,268756,13884,13909,14080,71660,235674,382053,14061,11425,56720,14618,16424,18815,18816,22370,12759,84506	Agt,Apoa1,Apoa2,Apoa4,Apoc1,Apoc3,Cyp1a2,Cyp2b10,Cyp2e1,Cyp3a11,Ephx2,G6pc,Gc,Hmgcs2,Pon1,Slc27a2,Slc27a5,Cyp3a25,Apoa5,Sec14l2,Apof,Ces1d,Fgl1,Apob,Adh1,Aldh1a1,Pck1,Rbp4,Ttr,Apoh,Cps1,Bhmt,Cbs,Cyp4a10,Cyp4a14,Fbp1,Gnmt,Hnf4a,Pah,Mlxipl,Kmo,Aldob,Gulo,Ces1c,Ces3b,Fabp1,Rarres2,Acaa1b,Ces3a,F2,Apoc4,Tdo2,Gjb1,Itih1,Plg,Serpinf2,Vtn,Clu,Hamp
4_Member	GO Biological Processes	GO:0008202	steroid metabolic process	-18.323	-15.0391	24/309	11606,11806,11807,11808,11812,11814,13077,13088,13106,13112,13850,14377,14473,15360,18979,26458,26459,56388,66113,67815,103161,104158,234199,238055	Agt,Apoa1,Apoa2,Apoa4,Apoc1,Apoc3,Cyp1a2,Cyp2b10,Cyp2e1,Cyp3a11,Ephx2,G6pc,Gc,Hmgcs2,Pon1,Slc27a2,Slc27a5,Cyp3a25,Apoa5,Sec14l2,Apof,Ces1d,Fgl1,Apob
4_Member	GO Biological Processes	GO:1901615	organic hydroxy compound metabolic process	-13.7669	-10.9507	24/491	11522,11668,11806,11807,11808,11812,11814,13077,13106,13850,14473,15360,18534,18979,19662,22139,26458,26459,66113,67815,103161,104158,234199,238055	Adh1,Aldh1a1,Apoa1,Apoa2,Apoa4,Apoc1,Apoc3,Cyp1a2,Cyp2e1,Ephx2,Gc,Hmgcs2,Pck1,Pon1,Rbp4,Ttr,Slc27a2,Slc27a5,Apoa5,Sec14l2,Apof,Ces1d,Fgl1,Apob
4_Member	GO Biological Processes	GO:0006639	acylglycerol metabolic process	-13.6945	-10.9035	15/138	11806,11807,11808,11812,11814,11818,13106,14377,18534,26459,66113,103161,104158,227231,238055	Apoa1,Apoa2,Apoa4,Apoc1,Apoc3,Apoh,Cyp2e1,G6pc,Pck1,Slc27a5,Apoa5,Apof,Ces1d,Cps1,Apob
4_Member	GO Biological Processes	GO:0006638	neutral lipid metabolic process	-13.6005	-10.8395	15/140	11806,11807,11808,11812,11814,11818,13106,14377,18534,26459,66113,103161,104158,227231,238055	Apoa1,Apoa2,Apoa4,Apoc1,Apoc3,Apoh,Cyp2e1,G6pc,Pck1,Slc27a5,Apoa5,Apof,Ces1d,Cps1,Apob
4_Member	GO Biological Processes	GO:0006066	alcohol metabolic process	-13.5787	-10.8319	20/316	11522,11668,11806,11807,11808,11812,11814,13077,13850,15360,18534,18979,19662,22139,66113,67815,103161,104158,234199,238055	Adh1,Aldh1a1,Apoa1,Apoa2,Apoa4,Apoc1,Apoc3,Cyp1a2,Ephx2,Hmgcs2,Pck1,Pon1,Rbp4,Ttr,Apoa5,Sec14l2,Apof,Ces1d,Fgl1,Apob
4_Member	GO Biological Processes	GO:0008203	cholesterol metabolic process	-12.7516	-10.045	14/130	11806,11807,11808,11812,11814,13850,15360,18979,66113,67815,103161,104158,234199,238055	Apoa1,Apoa2,Apoa4,Apoc1,Apoc3,Ephx2,Hmgcs2,Pon1,Apoa5,Sec14l2,Apof,Ces1d,Fgl1,Apob
4_Member	GO Biological Processes	GO:1902652	secondary alcohol metabolic process	-12.5673	-9.8864	14/134	11806,11807,11808,11812,11814,13850,15360,18979,66113,67815,103161,104158,234199,238055	Apoa1,Apoa2,Apoa4,Apoc1,Apoc3,Ephx2,Hmgcs2,Pon1,Apoa5,Sec14l2,Apof,Ces1d,Fgl1,Apob
4_Member	GO Biological Processes	GO:0044283	small molecule biosynthetic process	-12.5447	-9.8864	26/672	11606,11668,11806,11808,12116,12411,13117,13119,14121,14377,14711,15360,15378,18478,18534,19662,26458,26459,58805,66113,67815,98256,104158,230163,238055,268756	Agt,Aldh1a1,Apoa1,Apoa4,Bhmt,Cbs,Cyp4a10,Cyp4a14,Fbp1,G6pc,Gnmt,Hmgcs2,Hnf4a,Pah,Pck1,Rbp4,Slc27a2,Slc27a5,Mlxipl,Apoa5,Sec14l2,Kmo,Ces1d,Aldob,Apob,Gulo
4_Member	GO Biological Processes	GO:0006641	triglyceride metabolic process	-12.5046	-9.85758	13/108	11806,11808,11812,11814,11818,13106,14377,18534,26459,66113,103161,227231,238055	Apoa1,Apoa4,Apoc1,Apoc3,Apoh,Cyp2e1,G6pc,Pck1,Slc27a5,Apoa5,Apof,Cps1,Apob
4_Member	GO Biological Processes	GO:0016125	sterol metabolic process	-12.3453	-9.75062	14/139	11806,11807,11808,11812,11814,13850,15360,18979,66113,67815,103161,104158,234199,238055	Apoa1,Apoa2,Apoa4,Apoc1,Apoc3,Ephx2,Hmgcs2,Pon1,Apoa5,Sec14l2,Apof,Ces1d,Fgl1,Apob
4_Member	GO Biological Processes	GO:0016042	lipid catabolic process	-12.3192	-9.73426	19/324	11806,11807,11808,11812,11814,11818,13077,13884,13909,14080,18534,26458,66113,71660,104158,227231,235674,238055,382053	Apoa1,Apoa2,Apoa4,Apoc1,Apoc3,Apoh,Cyp1a2,Ces1c,Ces3b,Fabp1,Pck1,Slc27a2,Apoa5,Rarres2,Ces1d,Cps1,Acaa1b,Apob,Ces3a
4_Member	GO Biological Processes	GO:0046461	neutral lipid catabolic process	-11.2647	-8.73411	9/41	11806,11807,11808,11814,11818,66113,104158,227231,238055	Apoa1,Apoa2,Apoa4,Apoc3,Apoh,Apoa5,Ces1d,Cps1,Apob
4_Member	GO Biological Processes	GO:0046464	acylglycerol catabolic process	-11.2647	-8.73411	9/41	11806,11807,11808,11814,11818,66113,104158,227231,238055	Apoa1,Apoa2,Apoa4,Apoc3,Apoh,Apoa5,Ces1d,Cps1,Apob
4_Member	GO Biological Processes	GO:0046394	carboxylic acid biosynthetic process	-11.023	-8.52525	19/384	11606,11668,11806,11808,12116,12411,13117,13119,14121,15378,18478,26458,26459,58805,66113,98256,104158,230163,268756	Agt,Aldh1a1,Apoa1,Apoa4,Bhmt,Cbs,Cyp4a10,Cyp4a14,Fbp1,Hnf4a,Pah,Slc27a2,Slc27a5,Mlxipl,Apoa5,Kmo,Ces1d,Aldob,Gulo
4_Member	GO Biological Processes	GO:0016053	organic acid biosynthetic process	-11.0034	-8.51348	19/385	11606,11668,11806,11808,12116,12411,13117,13119,14121,15378,18478,26458,26459,58805,66113,98256,104158,230163,268756	Agt,Aldh1a1,Apoa1,Apoa4,Bhmt,Cbs,Cyp4a10,Cyp4a14,Fbp1,Hnf4a,Pah,Slc27a2,Slc27a5,Mlxipl,Apoa5,Kmo,Ces1d,Aldob,Gulo
4_Member	GO Biological Processes	GO:0019216	regulation of lipid metabolic process	-10.4737	-8.03496	18/363	11606,11806,11807,11808,11812,11814,11818,13850,14061,14080,15378,18534,58805,66113,67815,71660,104158,238055	Agt,Apoa1,Apoa2,Apoa4,Apoc1,Apoc3,Apoh,Ephx2,F2,Fabp1,Hnf4a,Pck1,Mlxipl,Apoa5,Sec14l2,Rarres2,Ces1d,Apob
4_Member	GO Biological Processes	GO:0045834	positive regulation of lipid metabolic process	-10.0685	-7.64333	13/167	11606,11806,11807,11808,11814,11818,14061,14080,15378,58805,66113,67815,104158	Agt,Apoa1,Apoa2,Apoa4,Apoc3,Apoh,F2,Fabp1,Hnf4a,Mlxipl,Apoa5,Sec14l2,Ces1d
4_Member	GO Biological Processes	GO:0006869	lipid transport	-9.77118	-7.3526	17/350	11425,11606,11806,11807,11808,11812,11814,11818,14080,18979,19662,26458,26459,66113,103161,104158,238055	Apoc4,Agt,Apoa1,Apoa2,Apoa4,Apoc1,Apoc3,Apoh,Fabp1,Pon1,Rbp4,Slc27a2,Slc27a5,Apoa5,Apof,Ces1d,Apob
4_Member	GO Biological Processes	GO:0050994	regulation of lipid catabolic process	-9.48826	-7.07621	9/63	11806,11807,11808,11812,11814,11818,14080,66113,71660	Apoa1,Apoa2,Apoa4,Apoc1,Apoc3,Apoh,Fabp1,Apoa5,Rarres2
4_Member	GO Biological Processes	GO:0055088	lipid homeostasis	-9.36748	-6.96328	12/153	11425,11806,11807,11808,11814,13850,14377,15378,58805,66113,104158,238055	Apoc4,Apoa1,Apoa2,Apoa4,Apoc3,Ephx2,G6pc,Hnf4a,Mlxipl,Apoa5,Ces1d,Apob
4_Member	GO Biological Processes	GO:0046503	glycerolipid catabolic process	-9.36256	-6.96328	9/65	11806,11807,11808,11814,11818,66113,104158,227231,238055	Apoa1,Apoa2,Apoa4,Apoc3,Apoh,Apoa5,Ces1d,Cps1,Apob
4_Member	GO Biological Processes	GO:0042632	cholesterol homeostasis	-9.32926	-6.93623	10/91	11806,11807,11808,11814,13850,14377,15378,66113,104158,238055	Apoa1,Apoa2,Apoa4,Apoc3,Ephx2,G6pc,Hnf4a,Apoa5,Ces1d,Apob
4_Member	GO Biological Processes	GO:0055092	sterol homeostasis	-9.28171	-6.89485	10/92	11806,11807,11808,11814,13850,14377,15378,66113,104158,238055	Apoa1,Apoa2,Apoa4,Apoc3,Ephx2,G6pc,Hnf4a,Apoa5,Ces1d,Apob
4_Member	GO Biological Processes	GO:0033344	cholesterol efflux	-9.12248	-6.74768	8/47	11806,11807,11808,18979,66113,103161,104158,238055	Apoa1,Apoa2,Apoa4,Pon1,Apoa5,Apof,Ces1d,Apob
4_Member	GO Biological Processes	GO:0019433	triglyceride catabolic process	-9.07006	-6.70117	7/30	11806,11808,11814,11818,66113,227231,238055	Apoa1,Apoa4,Apoc3,Apoh,Apoa5,Cps1,Apob
4_Member	GO Biological Processes	GO:0051004	regulation of lipoprotein lipase activity	-9.05828	-6.69522	6/17	11806,11808,11812,11814,11818,66113	Apoa1,Apoa4,Apoc1,Apoc3,Apoh,Apoa5
4_Member	GO Biological Processes	GO:0010876	lipid localization	-8.88387	-6.54338	17/400	11425,11606,11806,11807,11808,11812,11814,11818,14080,18979,19662,26458,26459,66113,103161,104158,238055	Apoc4,Agt,Apoa1,Apoa2,Apoa4,Apoc1,Apoc3,Apoh,Fabp1,Pon1,Rbp4,Slc27a2,Slc27a5,Apoa5,Apof,Ces1d,Apob
4_Member	GO Biological Processes	GO:0010873	positive regulation of cholesterol esterification	-8.83817	-6.50853	5/9	11606,11806,11807,11808,66113	Agt,Apoa1,Apoa2,Apoa4,Apoa5
4_Member	GO Biological Processes	GO:0046486	glycerolipid metabolic process	-8.64383	-6.32479	16/361	11806,11807,11808,11812,11814,11818,13106,14377,18534,18979,26459,66113,103161,104158,227231,238055	Apoa1,Apoa2,Apoa4,Apoc1,Apoc3,Apoh,Cyp2e1,G6pc,Pck1,Pon1,Slc27a5,Apoa5,Apof,Ces1d,Cps1,Apob
4_Member	GO Biological Processes	GO:0044242	cellular lipid catabolic process	-8.61392	-6.30007	13/219	11806,11807,11808,11814,11818,14080,18534,26458,66113,104158,227231,235674,238055	Apoa1,Apoa2,Apoa4,Apoc3,Apoh,Fabp1,Pck1,Slc27a2,Apoa5,Ces1d,Cps1,Acaa1b,Apob
4_Member	GO Biological Processes	GO:0045940	positive regulation of steroid metabolic process	-8.29683	-6.0032	7/38	11606,11806,11807,11808,66113,67815,104158	Agt,Apoa1,Apoa2,Apoa4,Apoa5,Sec14l2,Ces1d
4_Member	GO Biological Processes	GO:0030301	cholesterol transport	-8.21045	-5.92172	9/87	11806,11807,11808,11812,18979,66113,103161,104158,238055	Apoa1,Apoa2,Apoa4,Apoc1,Pon1,Apoa5,Apof,Ces1d,Apob
4_Member	GO Biological Processes	GO:0015918	sterol transport	-8.16602	-5.88214	9/88	11806,11807,11808,11812,18979,66113,103161,104158,238055	Apoa1,Apoa2,Apoa4,Apoc1,Pon1,Apoa5,Apof,Ces1d,Apob
4_Member	GO Biological Processes	GO:0010872	regulation of cholesterol esterification	-8.04675	-5.78635	5/12	11606,11806,11807,11808,66113	Agt,Apoa1,Apoa2,Apoa4,Apoa5
4_Member	GO Biological Processes	GO:0097006	regulation of plasma lipoprotein particle levels	-7.90661	-5.65971	8/66	11806,11807,11808,11812,11814,66113,104158,238055	Apoa1,Apoa2,Apoa4,Apoc1,Apoc3,Apoa5,Ces1d,Apob
4_Member	GO Biological Processes	GO:0045723	positive regulation of fatty acid biosynthetic process	-7.80992	-5.56743	6/26	11606,11806,11808,15378,58805,66113	Agt,Apoa1,Apoa4,Hnf4a,Mlxipl,Apoa5
4_Member	GO Biological Processes	GO:0045923	positive regulation of fatty acid metabolic process	-7.75776	-5.51964	7/45	11606,11806,11808,14080,15378,58805,66113	Agt,Apoa1,Apoa4,Fabp1,Hnf4a,Mlxipl,Apoa5
4_Member	GO Biological Processes	GO:0006695	cholesterol biosynthetic process	-7.49017	-5.26909	7/49	11806,11808,15360,66113,67815,104158,238055	Apoa1,Apoa4,Hmgcs2,Apoa5,Sec14l2,Ces1d,Apob
4_Member	GO Biological Processes	GO:1902653	secondary alcohol biosynthetic process	-7.49017	-5.26909	7/49	11806,11808,15360,66113,67815,104158,238055	Apoa1,Apoa4,Hmgcs2,Apoa5,Sec14l2,Ces1d,Apob
4_Member	GO Biological Processes	GO:0034433	steroid esterification	-7.47485	-5.26611	5/15	11606,11806,11807,11808,66113	Agt,Apoa1,Apoa2,Apoa4,Apoa5
4_Member	GO Biological Processes	GO:0034434	sterol esterification	-7.47485	-5.26611	5/15	11606,11806,11807,11808,66113	Agt,Apoa1,Apoa2,Apoa4,Apoa5
4_Member	GO Biological Processes	GO:0034435	cholesterol esterification	-7.47485	-5.26611	5/15	11606,11806,11807,11808,66113	Agt,Apoa1,Apoa2,Apoa4,Apoa5
4_Member	GO Biological Processes	GO:0050996	positive regulation of lipid catabolic process	-7.40789	-5.2072	6/30	11806,11807,11808,11818,14080,66113	Apoa1,Apoa2,Apoa4,Apoh,Fabp1,Apoa5
4_Member	GO Biological Processes	GO:0046890	regulation of lipid biosynthetic process	-7.39385	-5.19712	11/184	11606,11806,11808,11814,15378,18534,58805,66113,67815,104158,238055	Agt,Apoa1,Apoa4,Apoc3,Hnf4a,Pck1,Mlxipl,Apoa5,Sec14l2,Ces1d,Apob
4_Member	GO Biological Processes	GO:0072330	monocarboxylic acid biosynthetic process	-7.37643	-5.18363	13/278	11606,11668,11806,11808,14121,15378,26458,26459,58805,66113,98256,104158,230163	Agt,Aldh1a1,Apoa1,Apoa4,Fbp1,Hnf4a,Slc27a2,Slc27a5,Mlxipl,Apoa5,Kmo,Ces1d,Aldob
4_Member	GO Biological Processes	GO:0062012	regulation of small molecule metabolic process	-7.35574	-5.16683	15/387	11606,11806,11808,11814,13850,14080,14121,14711,15378,58805,66113,67815,104158,234199,238055	Agt,Apoa1,Apoa4,Apoc3,Ephx2,Fabp1,Fbp1,Gnmt,Hnf4a,Mlxipl,Apoa5,Sec14l2,Ces1d,Fgl1,Apob
4_Member	GO Biological Processes	GO:0010896	regulation of triglyceride catabolic process	-7.31443	-5.12939	5/16	11806,11808,11814,11818,66113	Apoa1,Apoa4,Apoc3,Apoh,Apoa5
4_Member	GO Biological Processes	GO:0060191	regulation of lipase activity	-7.28062	-5.09941	8/79	11606,11806,11807,11808,11812,11814,11818,66113	Agt,Apoa1,Apoa2,Apoa4,Apoc1,Apoc3,Apoh,Apoa5
4_Member	GO Biological Processes	GO:0019218	regulation of steroid metabolic process	-7.27501	-5.09758	9/111	11606,11806,11807,11808,13850,66113,67815,104158,238055	Agt,Apoa1,Apoa2,Apoa4,Ephx2,Apoa5,Sec14l2,Ces1d,Apob
4_Member	GO Biological Processes	GO:0032371	regulation of sterol transport	-7.24579	-5.07586	7/53	11806,11807,11808,11812,18979,66113,104158	Apoa1,Apoa2,Apoa4,Apoc1,Pon1,Apoa5,Ces1d
4_Member	GO Biological Processes	GO:0032374	regulation of cholesterol transport	-7.24579	-5.07586	7/53	11806,11807,11808,11812,18979,66113,104158	Apoa1,Apoa2,Apoa4,Apoc1,Pon1,Apoa5,Ces1d
4_Member	GO Biological Processes	GO:0016126	sterol biosynthetic process	-7.13115	-4.97939	7/55	11806,11808,15360,66113,67815,104158,238055	Apoa1,Apoa4,Hmgcs2,Apoa5,Sec14l2,Ces1d,Apob
4_Member	GO Biological Processes	GO:0055090	acylglycerol homeostasis	-6.98293	-4.84862	6/35	11425,11806,11808,11814,15378,66113	Apoc4,Apoa1,Apoa4,Apoc3,Hnf4a,Apoa5
4_Member	GO Biological Processes	GO:0070328	triglyceride homeostasis	-6.98293	-4.84862	6/35	11425,11806,11808,11814,15378,66113	Apoc4,Apoa1,Apoa4,Apoc3,Hnf4a,Apoa5
4_Member	GO Biological Processes	GO:1905952	regulation of lipid localization	-6.87214	-4.74123	10/163	11425,11606,11806,11807,11808,11812,18979,66113,104158,238055	Apoc4,Agt,Apoa1,Apoa2,Apoa4,Apoc1,Pon1,Apoa5,Ces1d,Apob
4_Member	GO Biological Processes	GO:0042180	cellular ketone metabolic process	-6.78811	-4.66058	11/211	11606,11806,11808,13088,14080,15378,56720,58805,66113,98256,104158	Agt,Apoa1,Apoa4,Cyp2b10,Fabp1,Hnf4a,Tdo2,Mlxipl,Apoa5,Kmo,Ces1d
4_Member	GO Biological Processes	GO:0071827	plasma lipoprotein particle organization	-6.68915	-4.56497	6/39	11806,11807,11808,66113,104158,238055	Apoa1,Apoa2,Apoa4,Apoa5,Ces1d,Apob
4_Member	GO Biological Processes	GO:0034372	very-low-density lipoprotein particle remodeling	-6.64778	-4.52693	4/9	11806,11807,11808,66113	Apoa1,Apoa2,Apoa4,Apoa5
4_Member	GO Biological Processes	GO:0034377	plasma lipoprotein particle assembly	-6.54806	-4.43704	5/22	11806,11807,11808,66113,104158	Apoa1,Apoa2,Apoa4,Apoa5,Ces1d
4_Member	GO Biological Processes	GO:0046889	positive regulation of lipid biosynthetic process	-6.47788	-4.37329	8/100	11606,11806,11808,11814,15378,58805,66113,67815	Agt,Apoa1,Apoa4,Apoc3,Hnf4a,Mlxipl,Apoa5,Sec14l2
4_Member	GO Biological Processes	GO:0030300	regulation of intestinal cholesterol absorption	-6.42816	-4.35626	4/10	11806,11807,11808,66113	Apoa1,Apoa2,Apoa4,Apoa5
4_Member	GO Biological Processes	GO:0034370	triglyceride-rich lipoprotein particle remodeling	-6.42816	-4.35626	4/10	11806,11807,11808,66113	Apoa1,Apoa2,Apoa4,Apoa5
4_Member	GO Biological Processes	GO:0034380	high-density lipoprotein particle assembly	-6.42816	-4.35626	4/10	11806,11807,11808,66113	Apoa1,Apoa2,Apoa4,Apoa5
4_Member	GO Biological Processes	GO:0051006	positive regulation of lipoprotein lipase activity	-6.42816	-4.35626	4/10	11806,11808,11818,66113	Apoa1,Apoa4,Apoh,Apoa5
4_Member	GO Biological Processes	GO:0042304	regulation of fatty acid biosynthetic process	-6.42706	-4.35626	6/43	11606,11806,11808,15378,58805,66113	Agt,Apoa1,Apoa4,Hnf4a,Mlxipl,Apoa5
4_Member	GO Biological Processes	GO:0071825	protein-lipid complex subunit organization	-6.42706	-4.35626	6/43	11806,11807,11808,66113,104158,238055	Apoa1,Apoa2,Apoa4,Apoa5,Ces1d,Apob
4_Member	GO Biological Processes	GO:0034368	protein-lipid complex remodeling	-6.25016	-4.18813	5/25	11806,11807,11808,66113,238055	Apoa1,Apoa2,Apoa4,Apoa5,Apob
4_Member	GO Biological Processes	GO:0034369	plasma lipoprotein particle remodeling	-6.25016	-4.18813	5/25	11806,11807,11808,66113,238055	Apoa1,Apoa2,Apoa4,Apoa5,Apob
4_Member	GO Biological Processes	GO:0010898	positive regulation of triglyceride catabolic process	-6.2341	-4.1835	4/11	11806,11808,11818,66113	Apoa1,Apoa4,Apoh,Apoa5
4_Member	GO Biological Processes	GO:0033700	phospholipid efflux	-6.2341	-4.1835	4/11	11806,11807,11808,66113	Apoa1,Apoa2,Apoa4,Apoa5
4_Member	GO Biological Processes	GO:0061365	positive regulation of triglyceride lipase activity	-6.2341	-4.1835	4/11	11806,11808,11818,66113	Apoa1,Apoa4,Apoh,Apoa5
4_Member	GO Biological Processes	GO:1904729	regulation of intestinal lipid absorption	-6.2341	-4.1835	4/11	11806,11807,11808,66113	Apoa1,Apoa2,Apoa4,Apoa5
4_Member	GO Biological Processes	GO:0065005	protein-lipid complex assembly	-6.15971	-4.11192	5/26	11806,11807,11808,66113,104158	Apoa1,Apoa2,Apoa4,Apoa5,Ces1d
4_Member	GO Biological Processes	GO:0034367	protein-containing complex remodeling	-6.07308	-4.03197	5/27	11806,11807,11808,66113,238055	Apoa1,Apoa2,Apoa4,Apoa5,Apob
4_Member	GO Biological Processes	GO:0015850	organic hydroxy compound transport	-6.03738	-4.00338	11/251	11606,11806,11807,11808,11812,18979,19662,66113,103161,104158,238055	Agt,Apoa1,Apoa2,Apoa4,Apoc1,Pon1,Rbp4,Apoa5,Apof,Ces1d,Apob
4_Member	GO Biological Processes	GO:0010901	regulation of very-low-density lipoprotein particle remodeling	-5.94795	-3.91666	3/4	11806,11807,66113	Apoa1,Apoa2,Apoa5
4_Member	GO Biological Processes	GO:0090208	positive regulation of triglyceride metabolic process	-5.91008	-3.88147	5/29	11806,11808,11814,11818,66113	Apoa1,Apoa4,Apoc3,Apoh,Apoa5
4_Member	GO Biological Processes	GO:0043691	reverse cholesterol transport	-5.90278	-3.87685	4/13	11806,11807,11808,104158	Apoa1,Apoa2,Apoa4,Ces1d
4_Member	GO Biological Processes	GO:0006694	steroid biosynthetic process	-5.89663	-3.87335	9/161	11806,11808,15360,26458,26459,66113,67815,104158,238055	Apoa1,Apoa4,Hmgcs2,Slc27a2,Slc27a5,Apoa5,Sec14l2,Ces1d,Apob
4_Member	GO Biological Processes	GO:0008610	lipid biosynthetic process	-5.80391	-3.78589	16/582	11606,11668,11806,11807,11808,11814,15360,15378,18534,26458,26459,58805,66113,67815,104158,238055	Agt,Aldh1a1,Apoa1,Apoa2,Apoa4,Apoc3,Hmgcs2,Hnf4a,Pck1,Slc27a2,Slc27a5,Mlxipl,Apoa5,Sec14l2,Ces1d,Apob
4_Member	GO Biological Processes	GO:0062013	positive regulation of small molecule metabolic process	-5.78614	-3.77073	9/166	11606,11806,11808,14080,15378,58805,66113,67815,104158	Agt,Apoa1,Apoa4,Fabp1,Hnf4a,Mlxipl,Apoa5,Sec14l2,Ces1d
4_Member	GO Biological Processes	GO:0032368	regulation of lipid transport	-5.65965	-3.64941	8/128	11606,11806,11807,11808,11812,18979,66113,104158	Agt,Apoa1,Apoa2,Apoa4,Apoc1,Pon1,Apoa5,Ces1d
4_Member	GO Biological Processes	GO:0030299	intestinal cholesterol absorption	-5.62642	-3.6213	4/15	11806,11807,11808,66113	Apoa1,Apoa2,Apoa4,Apoa5
4_Member	GO Biological Processes	GO:1904478	regulation of intestinal absorption	-5.62642	-3.6213	4/15	11806,11807,11808,66113	Apoa1,Apoa2,Apoa4,Apoa5
4_Member	GO Biological Processes	GO:1901617	organic hydroxy compound biosynthetic process	-5.53692	-3.54431	10/228	11806,11808,15360,18534,26458,26459,66113,67815,104158,238055	Apoa1,Apoa4,Hmgcs2,Pck1,Slc27a2,Slc27a5,Apoa5,Sec14l2,Ces1d,Apob
4_Member	GO Biological Processes	GO:0019217	regulation of fatty acid metabolic process	-5.42984	-3.4397	7/97	11606,11806,11808,14080,15378,58805,66113	Agt,Apoa1,Apoa4,Fabp1,Hnf4a,Mlxipl,Apoa5
4_Member	GO Biological Processes	GO:0046165	alcohol biosynthetic process	-5.41516	-3.42746	8/138	11806,11808,15360,18534,66113,67815,104158,238055	Apoa1,Apoa4,Hmgcs2,Pck1,Apoa5,Sec14l2,Ces1d,Apob
4_Member	GO Biological Processes	GO:0010565	regulation of cellular ketone metabolic process	-5.39182	-3.40655	8/139	11606,11806,11808,14080,15378,58805,66113,104158	Agt,Apoa1,Apoa4,Fabp1,Hnf4a,Mlxipl,Apoa5,Ces1d
4_Member	GO Biological Processes	GO:0044241	lipid digestion	-5.28253	-3.30922	4/18	11806,11807,11808,66113	Apoa1,Apoa2,Apoa4,Apoa5
4_Member	GO Biological Processes	GO:0098856	intestinal lipid absorption	-5.28253	-3.30922	4/18	11806,11807,11808,66113	Apoa1,Apoa2,Apoa4,Apoa5
4_Member	GO Biological Processes	GO:0050892	intestinal absorption	-5.24754	-3.27893	5/39	11806,11807,11808,14080,66113	Apoa1,Apoa2,Apoa4,Fabp1,Apoa5
4_Member	GO Biological Processes	GO:0030258	lipid modification	-5.18244	-3.21616	10/250	11606,11806,11807,11808,13106,13850,14080,26458,66113,235674	Agt,Apoa1,Apoa2,Apoa4,Cyp2e1,Ephx2,Fabp1,Slc27a2,Apoa5,Acaa1b
4_Member	GO Biological Processes	GO:0090207	regulation of triglyceride metabolic process	-4.75048	-2.80321	5/49	11806,11808,11814,11818,66113	Apoa1,Apoa4,Apoc3,Apoh,Apoa5
4_Member	GO Biological Processes	GO:0046470	phosphatidylcholine metabolic process	-4.66452	-2.72959	5/51	11806,11807,11808,18979,66113	Apoa1,Apoa2,Apoa4,Pon1,Apoa5
4_Member	GO Biological Processes	GO:0042157	lipoprotein metabolic process	-4.65888	-2.72611	7/127	11806,11807,11808,11812,11814,66113,238055	Apoa1,Apoa2,Apoa4,Apoc1,Apoc3,Apoa5,Apob
4_Member	GO Biological Processes	GO:0015748	organophosphate ester transport	-4.64098	-2.71699	6/86	11806,11807,11808,14377,14618,66113	Apoa1,Apoa2,Apoa4,G6pc,Gjb1,Apoa5
4_Member	GO Biological Processes	GO:0043062	extracellular structure organization	-4.63914	-2.71699	11/352	11606,11806,11807,11808,16424,18815,18816,22370,66113,104158,238055	Agt,Apoa1,Apoa2,Apoa4,Itih1,Plg,Serpinf2,Vtn,Apoa5,Ces1d,Apob
4_Member	GO Biological Processes	GO:0060193	positive regulation of lipase activity	-4.35428	-2.45061	5/59	11606,11806,11808,11818,66113	Agt,Apoa1,Apoa4,Apoh,Apoa5
4_Member	GO Biological Processes	GO:0022600	digestive system process	-4.03869	-2.16181	6/110	11806,11807,11808,14080,19662,66113	Apoa1,Apoa2,Apoa4,Fabp1,Rbp4,Apoa5
4_Member	KEGG Pathway	ko04975	Fat digestion and absorption	-3.85635	-1.99298	4/40	11806,11808,14080,238055	Apoa1,Apoa4,Fabp1,Apob
4_Member	KEGG Pathway	mmu04975	Fat digestion and absorption	-3.81399	-1.95608	4/41	11806,11808,14080,238055	Apoa1,Apoa4,Fabp1,Apob
4_Member	GO Biological Processes	GO:0007586	digestion	-3.71451	-1.86555	6/126	11806,11807,11808,14080,19662,66113	Apoa1,Apoa2,Apoa4,Fabp1,Rbp4,Apoa5
4_Member	GO Biological Processes	GO:0006633	fatty acid biosynthetic process	-3.38595	-1.57888	6/145	11606,11806,11808,15378,58805,66113	Agt,Apoa1,Apoa4,Hnf4a,Mlxipl,Apoa5
4_Member	GO Biological Processes	GO:0044058	regulation of digestive system process	-3.3795	-1.57595	4/53	11806,11807,11808,66113	Apoa1,Apoa2,Apoa4,Apoa5
4_Member	KEGG Pathway	ko04977	Vitamin digestion and absorption	-3.28593	-1.49341	3/24	11806,11808,238055	Apoa1,Apoa4,Apob
4_Member	KEGG Pathway	mmu04977	Vitamin digestion and absorption	-3.18137	-1.39809	3/26	11806,11808,238055	Apoa1,Apoa4,Apob
4_Member	GO Biological Processes	GO:0015914	phospholipid transport	-3.04207	-1.26485	4/65	11806,11807,11808,66113	Apoa1,Apoa2,Apoa4,Apoa5
4_Member	GO Biological Processes	GO:0009896	positive regulation of catabolic process	-2.4417	-0.72341	9/461	11806,11807,11808,11818,12759,14080,58805,66113,84506	Apoa1,Apoa2,Apoa4,Apoh,Clu,Fabp1,Mlxipl,Apoa5,Hamp
4_Member	GO Biological Processes	GO:0031331	positive regulation of cellular catabolic process	-2.3163	-0.617258	8/395	11806,11808,11818,12759,14080,58805,66113,84506	Apoa1,Apoa4,Apoh,Clu,Fabp1,Mlxipl,Apoa5,Hamp
4_Member	GO Biological Processes	GO:0097164	ammonium ion metabolic process	-2.09843	-0.432021	5/186	11806,11807,11808,18979,66113	Apoa1,Apoa2,Apoa4,Pon1,Apoa5
5_Summary	KEGG Pathway	ko03320	PPAR signaling pathway	-12.4269	-9.81204	12/85	11806,11807,11814,13117,13119,14080,15360,18534,26458,26459,66113,235674,104158,11522	Apoa1,Apoa2,Apoc3,Cyp4a10,Cyp4a14,Fabp1,Hmgcs2,Pck1,Slc27a2,Slc27a5,Apoa5,Acaa1b,Ces1d,Adh1
5_Member	KEGG Pathway	ko03320	PPAR signaling pathway	-12.4269	-9.81204	12/85	11806,11807,11814,13117,13119,14080,15360,18534,26458,26459,66113,235674	Apoa1,Apoa2,Apoc3,Cyp4a10,Cyp4a14,Fabp1,Hmgcs2,Pck1,Slc27a2,Slc27a5,Apoa5,Acaa1b
5_Member	KEGG Pathway	mmu03320	PPAR signaling pathway	-12.1803	-9.60497	12/89	11806,11807,11814,13117,13119,14080,15360,18534,26458,26459,66113,235674	Apoa1,Apoa2,Apoc3,Cyp4a10,Cyp4a14,Fabp1,Hmgcs2,Pck1,Slc27a2,Slc27a5,Apoa5,Acaa1b
5_Member	GO Biological Processes	GO:0051791	medium-chain fatty acid metabolic process	-3.59531	-1.75859	3/19	13117,13119,104158	Cyp4a10,Cyp4a14,Ces1d
5_Member	KEGG Pathway	ko00071	Fatty acid degradation	-3.51115	-1.68633	4/49	11522,13117,13119,235674	Adh1,Cyp4a10,Cyp4a14,Acaa1b
5_Member	KEGG Pathway	mmu00071	Fatty acid degradation	-3.47716	-1.65568	4/50	11522,13117,13119,235674	Adh1,Cyp4a10,Cyp4a14,Acaa1b
5_Member	GO Biological Processes	GO:1901570	fatty acid derivative biosynthetic process	-2.99261	-1.22431	4/67	13117,13119,15360,26459	Cyp4a10,Cyp4a14,Hmgcs2,Slc27a5
6_Summary	GO Biological Processes	GO:0044282	small molecule catabolic process	-11.3593	-8.81135	18/321	11522,11720,11846,14080,15233,15445,18478,18534,18979,22262,26458,56720,98256,104158,230163,234724,235674,243537,12116,12411,14711,15378,227231,13850,14121,58805,13077	Adh1,Mat1a,Arg1,Fabp1,Hgd,Hpd,Pah,Pck1,Pon1,Uox,Slc27a2,Tdo2,Kmo,Ces1d,Aldob,Tat,Acaa1b,Uroc1,Bhmt,Cbs,Gnmt,Hnf4a,Cps1,Ephx2,Fbp1,Mlxipl,Cyp1a2
6_Member	GO Biological Processes	GO:0044282	small molecule catabolic process	-11.3593	-8.81135	18/321	11522,11720,11846,14080,15233,15445,18478,18534,18979,22262,26458,56720,98256,104158,230163,234724,235674,243537	Adh1,Mat1a,Arg1,Fabp1,Hgd,Hpd,Pah,Pck1,Pon1,Uox,Slc27a2,Tdo2,Kmo,Ces1d,Aldob,Tat,Acaa1b,Uroc1
6_Member	GO Biological Processes	GO:0009074	aromatic amino acid family catabolic process	-10.6502	-8.16793	7/19	15233,15445,18478,56720,98256,234724,243537	Hgd,Hpd,Pah,Tdo2,Kmo,Tat,Uroc1
6_Member	GO Biological Processes	GO:0016054	organic acid catabolic process	-10.612	-8.14474	15/224	11720,11846,14080,15233,15445,18478,18534,18979,26458,56720,98256,104158,234724,235674,243537	Mat1a,Arg1,Fabp1,Hgd,Hpd,Pah,Pck1,Pon1,Slc27a2,Tdo2,Kmo,Ces1d,Tat,Acaa1b,Uroc1
6_Member	GO Biological Processes	GO:0046395	carboxylic acid catabolic process	-10.612	-8.14474	15/224	11720,11846,14080,15233,15445,18478,18534,18979,26458,56720,98256,104158,234724,235674,243537	Mat1a,Arg1,Fabp1,Hgd,Hpd,Pah,Pck1,Pon1,Slc27a2,Tdo2,Kmo,Ces1d,Tat,Acaa1b,Uroc1
6_Member	GO Biological Processes	GO:1901605	alpha-amino acid metabolic process	-10.3063	-7.87439	14/196	11720,11846,12116,12411,14711,15233,15378,15445,18478,56720,98256,227231,234724,243537	Mat1a,Arg1,Bhmt,Cbs,Gnmt,Hgd,Hnf4a,Hpd,Pah,Tdo2,Kmo,Cps1,Tat,Uroc1
6_Member	GO Biological Processes	GO:1901606	alpha-amino acid catabolic process	-8.74017	-6.41586	9/76	11720,11846,15233,15445,18478,56720,98256,234724,243537	Mat1a,Arg1,Hgd,Hpd,Pah,Tdo2,Kmo,Tat,Uroc1
6_Member	GO Biological Processes	GO:0006520	cellular amino acid metabolic process	-8.56395	-6.25524	14/266	11720,11846,12116,12411,14711,15233,15378,15445,18478,56720,98256,227231,234724,243537	Mat1a,Arg1,Bhmt,Cbs,Gnmt,Hgd,Hnf4a,Hpd,Pah,Tdo2,Kmo,Cps1,Tat,Uroc1
6_Member	GO Biological Processes	GO:0009072	aromatic amino acid family metabolic process	-8.47156	-6.17296	7/36	15233,15445,18478,56720,98256,234724,243537	Hgd,Hpd,Pah,Tdo2,Kmo,Tat,Uroc1
6_Member	GO Biological Processes	GO:0009063	cellular amino acid catabolic process	-8.0788	-5.8138	9/90	11720,11846,15233,15445,18478,56720,98256,234724,243537	Mat1a,Arg1,Hgd,Hpd,Pah,Tdo2,Kmo,Tat,Uroc1
6_Member	GO Biological Processes	GO:0006559	L-phenylalanine catabolic process	-7.19961	-5.04067	4/7	15233,15445,18478,234724	Hgd,Hpd,Pah,Tat
6_Member	GO Biological Processes	GO:1902222	erythrose 4-phosphate/phosphoenolpyruvate family amino acid catabolic process	-7.19961	-5.04067	4/7	15233,15445,18478,234724	Hgd,Hpd,Pah,Tat
6_Member	GO Biological Processes	GO:0006558	L-phenylalanine metabolic process	-6.42816	-4.35626	4/10	15233,15445,18478,234724	Hgd,Hpd,Pah,Tat
6_Member	GO Biological Processes	GO:1902221	erythrose 4-phosphate/phosphoenolpyruvate family amino acid metabolic process	-6.42816	-4.35626	4/10	15233,15445,18478,234724	Hgd,Hpd,Pah,Tat
6_Member	GO Biological Processes	GO:0006570	tyrosine metabolic process	-6.06025	-4.02352	4/12	15233,15445,18478,234724	Hgd,Hpd,Pah,Tat
6_Member	GO Biological Processes	GO:0006572	tyrosine catabolic process	-5.55213	-3.55704	3/5	15233,15445,234724	Hgd,Hpd,Tat
6_Member	GO Biological Processes	GO:0019439	aromatic compound catabolic process	-5.17453	-3.21057	14/505	13850,14121,15233,15445,18478,18979,22262,56720,58805,98256,230163,234724,235674,243537	Ephx2,Fbp1,Hgd,Hpd,Pah,Pon1,Uox,Tdo2,Mlxipl,Kmo,Aldob,Tat,Acaa1b,Uroc1
6_Member	GO Biological Processes	GO:1901361	organic cyclic compound catabolic process	-4.83813	-2.88556	14/541	13077,13850,14121,15233,15445,18478,22262,56720,58805,98256,230163,234724,235674,243537	Cyp1a2,Ephx2,Fbp1,Hgd,Hpd,Pah,Uox,Tdo2,Mlxipl,Kmo,Aldob,Tat,Acaa1b,Uroc1
6_Member	KEGG Pathway	ko00350	Tyrosine metabolism	-3.89988	-2.03283	4/39	11522,15233,15445,234724	Adh1,Hgd,Hpd,Tat
6_Member	KEGG Pathway	mmu00350	Tyrosine metabolism	-3.77275	-1.91844	4/42	11522,15233,15445,234724	Adh1,Hgd,Hpd,Tat
6_Member	KEGG Pathway	ko00360	Phenylalanine metabolism	-3.34182	-1.54303	3/23	15445,18478,234724	Hpd,Pah,Tat
6_Member	KEGG Pathway	mmu00360	Phenylalanine metabolism	-3.18137	-1.39809	3/26	15445,18478,234724	Hpd,Pah,Tat
7_Summary	GO Biological Processes	GO:0006721	terpenoid metabolic process	-8.01495	-5.7636	8/64	11522,11668,13077,13106,15360,19662,22139,71660,13107,22238,11606,11806,235674,14161,15378,99571,110135	Adh1,Aldh1a1,Cyp1a2,Cyp2e1,Hmgcs2,Rbp4,Ttr,Rarres2,Cyp2f2,Ugt2b5,Agt,Apoa1,Acaa1b,Fga,Hnf4a,Fgg,Fgb
7_Member	GO Biological Processes	GO:0006721	terpenoid metabolic process	-8.01495	-5.7636	8/64	11522,11668,13077,13106,15360,19662,22139,71660	Adh1,Aldh1a1,Cyp1a2,Cyp2e1,Hmgcs2,Rbp4,Ttr,Rarres2
7_Member	GO Biological Processes	GO:0006720	isoprenoid metabolic process	-6.98915	-4.84862	8/86	11522,11668,13077,13106,15360,19662,22139,71660	Adh1,Aldh1a1,Cyp1a2,Cyp2e1,Hmgcs2,Rbp4,Ttr,Rarres2
7_Member	GO Biological Processes	GO:0042572	retinol metabolic process	-6.44391	-4.35626	5/23	11522,11668,13077,19662,22139	Adh1,Aldh1a1,Cyp1a2,Rbp4,Ttr
7_Member	GO Biological Processes	GO:0001523	retinoid metabolic process	-5.68532	-3.67251	6/57	11522,11668,13077,19662,22139,71660	Adh1,Aldh1a1,Cyp1a2,Rbp4,Ttr,Rarres2
7_Member	GO Biological Processes	GO:0016101	diterpenoid metabolic process	-5.59602	-3.59343	6/59	11522,11668,13077,19662,22139,71660	Adh1,Aldh1a1,Cyp1a2,Rbp4,Ttr,Rarres2
7_Member	GO Biological Processes	GO:0034308	primary alcohol metabolic process	-4.15062	-2.25689	5/65	11522,11668,13077,19662,22139	Adh1,Aldh1a1,Cyp1a2,Rbp4,Ttr
7_Member	KEGG Pathway	ko00980	Metabolism of xenobiotics by cytochrome P450	-4.15062	-2.25689	5/65	11522,13077,13106,13107,22238	Adh1,Cyp1a2,Cyp2e1,Cyp2f2,Ugt2b5
7_Member	KEGG Pathway	mmu00980	Metabolism of xenobiotics by cytochrome P450	-4.15062	-2.25689	5/65	11522,13077,13106,13107,22238	Adh1,Cyp1a2,Cyp2e1,Cyp2f2,Ugt2b5
7_Member	GO Biological Processes	GO:0042445	hormone metabolic process	-3.86376	-1.99855	8/227	11522,11606,11668,11806,13077,19662,22139,235674	Adh1,Agt,Aldh1a1,Apoa1,Cyp1a2,Rbp4,Ttr,Acaa1b
7_Member	GO Biological Processes	GO:0010817	regulation of hormone levels	-3.33147	-1.53426	12/578	11522,11606,11668,11806,13077,14161,15378,19662,22139,99571,110135,235674	Adh1,Agt,Aldh1a1,Apoa1,Cyp1a2,Fga,Hnf4a,Rbp4,Ttr,Fgg,Fgb,Acaa1b
7_Member	GO Biological Processes	GO:0034754	cellular hormone metabolic process	-3.10082	-1.32058	5/109	11522,11668,13077,19662,22139	Adh1,Aldh1a1,Cyp1a2,Rbp4,Ttr
7_Member	KEGG Pathway	ko00982	Drug metabolism - cytochrome P450	-2.99261	-1.22431	4/67	11522,13077,13106,22238	Adh1,Cyp1a2,Cyp2e1,Ugt2b5
7_Member	KEGG Pathway	mmu00982	Drug metabolism - cytochrome P450	-2.99261	-1.22431	4/67	11522,13077,13106,22238	Adh1,Cyp1a2,Cyp2e1,Ugt2b5
8_Summary	GO Biological Processes	GO:0051186	cofactor metabolic process	-7.17726	-5.02193	17/522	11720,11808,13077,13087,14121,14711,15360,15378,15439,15458,56720,58805,98256,104158,230163,234724,268756,12116,12411,227231,11814,14377,22139,22262	Mat1a,Apoa4,Cyp1a2,Cyp2a5,Fbp1,Gnmt,Hmgcs2,Hnf4a,Hp,Hpx,Tdo2,Mlxipl,Kmo,Ces1d,Aldob,Tat,Gulo,Bhmt,Cbs,Cps1,Apoc3,G6pc,Ttr,Uox
8_Member	GO Biological Processes	GO:0051186	cofactor metabolic process	-7.17726	-5.02193	17/522	11720,11808,13077,13087,14121,14711,15360,15378,15439,15458,56720,58805,98256,104158,230163,234724,268756	Mat1a,Apoa4,Cyp1a2,Cyp2a5,Fbp1,Gnmt,Hmgcs2,Hnf4a,Hp,Hpx,Tdo2,Mlxipl,Kmo,Ces1d,Aldob,Tat,Gulo
8_Member	GO Biological Processes	GO:0006732	coenzyme metabolic process	-4.74284	-2.79919	11/343	11720,14121,14711,15360,15378,56720,58805,98256,104158,230163,268756	Mat1a,Fbp1,Gnmt,Hmgcs2,Hnf4a,Tdo2,Mlxipl,Kmo,Ces1d,Aldob,Gulo
8_Member	GO Biological Processes	GO:0006790	sulfur compound metabolic process	-3.99008	-2.11931	9/279	11720,12116,12411,14711,15360,15378,56720,104158,227231	Mat1a,Bhmt,Cbs,Gnmt,Hmgcs2,Hnf4a,Tdo2,Ces1d,Cps1
8_Member	GO Biological Processes	GO:0072521	purine-containing compound metabolic process	-3.9134	-2.04449	12/499	11814,14121,14377,14711,15360,15378,22139,22262,56720,58805,104158,230163	Apoc3,Fbp1,G6pc,Gnmt,Hmgcs2,Hnf4a,Ttr,Uox,Tdo2,Mlxipl,Ces1d,Aldob
8_Member	GO Biological Processes	GO:0055086	nucleobase-containing small molecule metabolic process	-3.4402	-1.62368	13/646	11814,14121,14711,15360,15378,22139,22262,56720,58805,98256,104158,227231,230163	Apoc3,Fbp1,Gnmt,Hmgcs2,Hnf4a,Ttr,Uox,Tdo2,Mlxipl,Kmo,Ces1d,Cps1,Aldob
8_Member	GO Biological Processes	GO:0006637	acyl-CoA metabolic process	-2.64818	-0.915208	4/83	15360,15378,56720,104158	Hmgcs2,Hnf4a,Tdo2,Ces1d
8_Member	GO Biological Processes	GO:0035383	thioester metabolic process	-2.64818	-0.915208	4/83	15360,15378,56720,104158	Hmgcs2,Hnf4a,Tdo2,Ces1d
8_Member	GO Biological Processes	GO:0033865	nucleoside bisphosphate metabolic process	-2.37195	-0.666587	4/99	15360,15378,56720,104158	Hmgcs2,Hnf4a,Tdo2,Ces1d
8_Member	GO Biological Processes	GO:0033875	ribonucleoside bisphosphate metabolic process	-2.37195	-0.666587	4/99	15360,15378,56720,104158	Hmgcs2,Hnf4a,Tdo2,Ces1d
8_Member	GO Biological Processes	GO:0034032	purine nucleoside bisphosphate metabolic process	-2.37195	-0.666587	4/99	15360,15378,56720,104158	Hmgcs2,Hnf4a,Tdo2,Ces1d
8_Member	GO Biological Processes	GO:0009150	purine ribonucleotide metabolic process	-2.12497	-0.451518	8/426	11814,14121,15360,15378,56720,58805,104158,230163	Apoc3,Fbp1,Hmgcs2,Hnf4a,Tdo2,Mlxipl,Ces1d,Aldob
8_Member	GO Biological Processes	GO:0009259	ribonucleotide metabolic process	-2.06735	-0.408351	8/436	11814,14121,15360,15378,56720,58805,104158,230163	Apoc3,Fbp1,Hmgcs2,Hnf4a,Tdo2,Mlxipl,Ces1d,Aldob
9_Summary	GO Biological Processes	GO:0006953	acute-phase response	-6.55456	-4.43704	6/41	11625,14061,15439,16427,18816,20701,58992,11606,11806,12759,13850,15139,16644,19123,71660,84506,11846	Ahsg,F2,Hp,Itih4,Serpinf2,Serpina1b,F12,Agt,Apoa1,Clu,Ephx2,Hc,Kng1,Proc,Rarres2,Hamp,Arg1
9_Member	GO Biological Processes	GO:0006953	acute-phase response	-6.55456	-4.43704	6/41	11625,14061,15439,16427,18816,20701	Ahsg,F2,Hp,Itih4,Serpinf2,Serpina1b
9_Member	GO Biological Processes	GO:0002526	acute inflammatory response	-4.74908	-2.80321	7/123	11625,14061,15439,16427,18816,20701,58992	Ahsg,F2,Hp,Itih4,Serpinf2,Serpina1b,F12
9_Member	GO Biological Processes	GO:0006954	inflammatory response	-4.49923	-2.58948	16/740	11606,11625,11806,12759,13850,14061,15139,15439,16427,16644,18816,19123,20701,58992,71660,84506	Agt,Ahsg,Apoa1,Clu,Ephx2,F2,Hc,Hp,Itih4,Kng1,Serpinf2,Proc,Serpina1b,F12,Rarres2,Hamp
9_Member	GO Biological Processes	GO:0032964	collagen biosynthetic process	-2.19482	-0.515411	3/57	11846,14061,18816	Arg1,F2,Serpinf2
10_Summary	GO Biological Processes	GO:0015711	organic anion transport	-6.4846	-4.37681	15/452	11606,11806,11807,11808,11846,14080,14377,19662,26458,26459,66113,69354,76257,98256,104158	Agt,Apoa1,Apoa2,Apoa4,Arg1,Fabp1,G6pc,Rbp4,Slc27a2,Slc27a5,Apoa5,Slc38a4,Slc38a3,Kmo,Ces1d
10_Member	GO Biological Processes	GO:0015711	organic anion transport	-6.4846	-4.37681	15/452	11606,11806,11807,11808,11846,14080,14377,19662,26458,26459,66113,69354,76257,98256,104158	Agt,Apoa1,Apoa2,Apoa4,Arg1,Fabp1,G6pc,Rbp4,Slc27a2,Slc27a5,Apoa5,Slc38a4,Slc38a3,Kmo,Ces1d
10_Member	GO Biological Processes	GO:0006820	anion transport	-5.07753	-3.11588	15/588	11606,11806,11807,11808,11846,14080,14377,19662,26458,26459,66113,69354,76257,98256,104158	Agt,Apoa1,Apoa2,Apoa4,Arg1,Fabp1,G6pc,Rbp4,Slc27a2,Slc27a5,Apoa5,Slc38a4,Slc38a3,Kmo,Ces1d
10_Member	GO Biological Processes	GO:0046942	carboxylic acid transport	-4.06494	-2.18093	10/338	11606,11846,14080,19662,26458,26459,69354,76257,98256,104158	Agt,Arg1,Fabp1,Rbp4,Slc27a2,Slc27a5,Slc38a4,Slc38a3,Kmo,Ces1d
10_Member	GO Biological Processes	GO:0015849	organic acid transport	-4.04381	-2.16363	10/340	11606,11846,14080,19662,26458,26459,69354,76257,98256,104158	Agt,Arg1,Fabp1,Rbp4,Slc27a2,Slc27a5,Slc38a4,Slc38a3,Kmo,Ces1d
10_Member	GO Biological Processes	GO:0015802	basic amino acid transport	-3.82713	-1.96741	3/16	11606,11846,76257	Agt,Arg1,Slc38a3
10_Member	GO Biological Processes	GO:0044070	regulation of anion transport	-3.58718	-1.75218	6/133	11606,11806,11846,76257,98256,104158	Agt,Apoa1,Arg1,Slc38a3,Kmo,Ces1d
10_Member	GO Biological Processes	GO:0032890	regulation of organic acid transport	-3.45972	-1.64155	5/91	11606,11846,76257,98256,104158	Agt,Arg1,Slc38a3,Kmo,Ces1d
10_Member	GO Biological Processes	GO:0051955	regulation of amino acid transport	-3.31772	-1.52208	4/55	11606,11846,76257,98256	Agt,Arg1,Slc38a3,Kmo
10_Member	GO Biological Processes	GO:0051957	positive regulation of amino acid transport	-2.9962	-1.22431	3/30	11606,76257,98256	Agt,Slc38a3,Kmo
10_Member	GO Biological Processes	GO:1905039	carboxylic acid transmembrane transport	-2.88146	-1.12906	5/122	11606,19662,26459,69354,76257	Agt,Rbp4,Slc27a5,Slc38a4,Slc38a3
10_Member	GO Biological Processes	GO:1903825	organic acid transmembrane transport	-2.86572	-1.11755	5/123	11606,19662,26459,69354,76257	Agt,Rbp4,Slc27a5,Slc38a4,Slc38a3
10_Member	GO Biological Processes	GO:1903793	positive regulation of anion transport	-2.85357	-1.10681	4/73	11606,11806,76257,98256	Agt,Apoa1,Slc38a3,Kmo
10_Member	GO Biological Processes	GO:0006865	amino acid transport	-2.29214	-0.598088	5/167	11606,11846,69354,76257,98256	Agt,Arg1,Slc38a4,Slc38a3,Kmo
10_Member	GO Biological Processes	GO:0051954	positive regulation of amine transport	-2.26034	-0.572443	3/54	11606,76257,98256	Agt,Slc38a3,Kmo
10_Member	GO Biological Processes	GO:0032892	positive regulation of organic acid transport	-2.23806	-0.553819	3/55	11606,76257,98256	Agt,Slc38a3,Kmo
10_Member	GO Biological Processes	GO:0051952	regulation of amine transport	-2.1043	-0.43555	4/118	11606,11846,76257,98256	Agt,Arg1,Slc38a3,Kmo
10_Member	GO Biological Processes	GO:0015837	amine transport	-2.04223	-0.391816	4/123	11606,11846,76257,98256	Agt,Arg1,Slc38a3,Kmo
10_Member	GO Biological Processes	GO:0015807	L-amino acid transport	-2.03743	-0.39037	3/65	11606,11846,76257	Agt,Arg1,Slc38a3
11_Summary	KEGG Pathway	ko01230	Biosynthesis of amino acids	-6.07143	-4.03197	7/78	11720,11846,12411,18478,227231,230163,234724	Mat1a,Arg1,Cbs,Pah,Cps1,Aldob,Tat
11_Member	KEGG Pathway	ko01230	Biosynthesis of amino acids	-6.07143	-4.03197	7/78	11720,11846,12411,18478,227231,230163,234724	Mat1a,Arg1,Cbs,Pah,Cps1,Aldob,Tat
11_Member	KEGG Pathway	mmu01230	Biosynthesis of amino acids	-6.07143	-4.03197	7/78	11720,11846,12411,18478,227231,230163,234724	Mat1a,Arg1,Cbs,Pah,Cps1,Aldob,Tat
11_Member	GO Biological Processes	GO:0009064	glutamine family amino acid metabolic process	-2.03743	-0.39037	3/65	11846,227231,234724	Arg1,Cps1,Tat
12_Summary	GO Biological Processes	GO:0046364	monosaccharide biosynthetic process	-5.81667	-3.79604	7/85	14121,14377,14711,15378,18534,19662,268756,230163,234199,11522,58805	Fbp1,G6pc,Gnmt,Hnf4a,Pck1,Rbp4,Gulo,Aldob,Fgl1,Adh1,Mlxipl
12_Member	GO Biological Processes	GO:0046364	monosaccharide biosynthetic process	-5.81667	-3.79604	7/85	14121,14377,14711,15378,18534,19662,268756	Fbp1,G6pc,Gnmt,Hnf4a,Pck1,Rbp4,Gulo
12_Member	GO Biological Processes	GO:0006094	gluconeogenesis	-4.95006	-2.99069	6/76	14121,14377,14711,15378,18534,19662	Fbp1,G6pc,Gnmt,Hnf4a,Pck1,Rbp4
12_Member	GO Biological Processes	GO:0019319	hexose biosynthetic process	-4.8528	-2.89798	6/79	14121,14377,14711,15378,18534,19662	Fbp1,G6pc,Gnmt,Hnf4a,Pck1,Rbp4
12_Member	GO Biological Processes	GO:0005996	monosaccharide metabolic process	-4.19856	-2.29889	9/262	14121,14377,14711,15378,18534,19662,230163,234199,268756	Fbp1,G6pc,Gnmt,Hnf4a,Pck1,Rbp4,Aldob,Fgl1,Gulo
12_Member	KEGG Pathway	ko00010	Glycolysis / Gluconeogenesis	-4.1187	-2.23083	5/66	11522,14121,14377,18534,230163	Adh1,Fbp1,G6pc,Pck1,Aldob
12_Member	KEGG Pathway	mmu00010	Glycolysis / Gluconeogenesis	-3.85352	-1.99198	5/75	11522,14121,14377,18534,230163	Adh1,Fbp1,G6pc,Pck1,Aldob
12_Member	GO Biological Processes	GO:0019318	hexose metabolic process	-3.79885	-1.94274	8/232	14121,14377,14711,15378,18534,19662,230163,234199	Fbp1,G6pc,Gnmt,Hnf4a,Pck1,Rbp4,Aldob,Fgl1
12_Member	KEGG Pathway	M00003	Gluconeogenesis, oxaloacetate => fructose-6P	-3.59531	-1.75859	3/19	14121,18534,230163	Fbp1,Pck1,Aldob
12_Member	KEGG Pathway	mmu_M00003	Gluconeogenesis, oxaloacetate => fructose-6P	-3.59531	-1.75859	3/19	14121,18534,230163	Fbp1,Pck1,Aldob
12_Member	GO Biological Processes	GO:0016051	carbohydrate biosynthetic process	-3.46405	-1.64423	7/197	14121,14377,14711,15378,18534,19662,268756	Fbp1,G6pc,Gnmt,Hnf4a,Pck1,Rbp4,Gulo
12_Member	GO Biological Processes	GO:0006006	glucose metabolic process	-3.38564	-1.57888	7/203	14121,14377,14711,15378,18534,19662,234199	Fbp1,G6pc,Gnmt,Hnf4a,Pck1,Rbp4,Fgl1
12_Member	GO Biological Processes	GO:0005975	carbohydrate metabolic process	-2.37381	-0.666587	10/562	14121,14377,14711,15378,18534,19662,58805,230163,234199,268756	Fbp1,G6pc,Gnmt,Hnf4a,Pck1,Rbp4,Mlxipl,Aldob,Fgl1,Gulo
12_Member	GO Biological Processes	GO:0006111	regulation of gluconeogenesis	-2.28308	-0.590264	3/53	14121,14711,15378	Fbp1,Gnmt,Hnf4a
12_Member	GO Biological Processes	GO:0006090	pyruvate metabolic process	-2.06669	-0.408351	4/121	14121,18534,58805,230163	Fbp1,Pck1,Mlxipl,Aldob
12_Member	GO Biological Processes	GO:0006109	regulation of carbohydrate metabolic process	-2.01505	-0.371317	5/195	14121,14711,15378,58805,234199	Fbp1,Gnmt,Hnf4a,Mlxipl,Fgl1
12_Member	KEGG Pathway	ko04152	AMPK signaling pathway	-2.00641	-0.364882	4/126	14121,14377,15378,18534	Fbp1,G6pc,Hnf4a,Pck1
13_Summary	GO Biological Processes	GO:0000096	sulfur amino acid metabolic process	-5.36379	-3.38094	5/37	11720,12116,12411,14711,227231,234724,12350,56720,18478	Mat1a,Bhmt,Cbs,Gnmt,Cps1,Tat,Car3,Tdo2,Pah
13_Member	GO Biological Processes	GO:0000096	sulfur amino acid metabolic process	-5.36379	-3.38094	5/37	11720,12116,12411,14711,227231	Mat1a,Bhmt,Cbs,Gnmt,Cps1
13_Member	GO Biological Processes	GO:0006555	methionine metabolic process	-3.74491	-1.8924	3/17	11720,12116,14711	Mat1a,Bhmt,Gnmt
13_Member	KEGG Pathway	ko00270	Cysteine and methionine metabolism	-3.54592	-1.71604	4/48	11720,12116,12411,234724	Mat1a,Bhmt,Cbs,Tat
13_Member	KEGG Pathway	mmu00270	Cysteine and methionine metabolism	-3.3795	-1.57595	4/53	11720,12116,12411,234724	Mat1a,Bhmt,Cbs,Tat
13_Member	GO Biological Processes	GO:0006730	one-carbon metabolic process	-2.6309	-0.901985	3/40	11720,12350,14711	Mat1a,Car3,Gnmt
13_Member	KEGG Pathway	ko00260	Glycine, serine and threonine metabolism	-2.6309	-0.901985	3/40	12116,12411,14711	Bhmt,Cbs,Gnmt
13_Member	GO Biological Processes	GO:0009066	aspartate family amino acid metabolic process	-2.59999	-0.875089	3/41	11720,12116,14711	Mat1a,Bhmt,Gnmt
13_Member	KEGG Pathway	mmu00260	Glycine, serine and threonine metabolism	-2.48412	-0.761873	3/45	12116,12411,14711	Bhmt,Cbs,Gnmt
13_Member	GO Biological Processes	GO:0051289	protein homotetramerization	-2.26034	-0.572443	3/54	11720,14711,56720	Mat1a,Gnmt,Tdo2
13_Member	GO Biological Processes	GO:1901607	alpha-amino acid biosynthetic process	-2.11323	-0.442132	3/61	12116,12411,18478	Bhmt,Cbs,Pah
13_Member	GO Biological Processes	GO:0008652	cellular amino acid biosynthetic process	-2.03743	-0.39037	3/65	12116,12411,18478	Bhmt,Cbs,Pah
14_Summary	GO Biological Processes	GO:0060192	negative regulation of lipase activity	-5.28253	-3.30922	4/18	11806,11807,11812,11814,238055,15378,58805,227231,18534,104158	Apoa1,Apoa2,Apoc1,Apoc3,Apob,Hnf4a,Mlxipl,Cps1,Pck1,Ces1d
14_Member	GO Biological Processes	GO:0060192	negative regulation of lipase activity	-5.28253	-3.30922	4/18	11806,11807,11812,11814	Apoa1,Apoa2,Apoc1,Apoc3
14_Member	GO Biological Processes	GO:0034381	plasma lipoprotein particle clearance	-4.0382	-2.16181	4/36	11807,11812,11814,238055	Apoa2,Apoc1,Apoc3,Apob
14_Member	GO Biological Processes	GO:0050995	negative regulation of lipid catabolic process	-3.23251	-1.4431	3/25	11807,11812,11814	Apoa2,Apoc1,Apoc3
14_Member	GO Biological Processes	GO:0055081	anion homeostasis	-2.89845	-1.14353	4/71	11806,15378,58805,227231	Apoa1,Hnf4a,Mlxipl,Cps1
14_Member	GO Biological Processes	GO:0009743	response to carbohydrate	-2.63109	-0.901985	6/203	11807,11814,15378,18534,58805,238055	Apoa2,Apoc3,Hnf4a,Pck1,Mlxipl,Apob
14_Member	GO Biological Processes	GO:1905953	negative regulation of lipid localization	-2.40441	-0.691338	3/48	11807,11812,104158	Apoa2,Apoc1,Ces1d
14_Member	GO Biological Processes	GO:0009749	response to glucose	-2.10801	-0.43809	5/185	11807,11814,15378,18534,58805	Apoa2,Apoc3,Hnf4a,Pck1,Mlxipl
14_Member	GO Biological Processes	GO:0009746	response to hexose	-2.07947	-0.417694	5/188	11807,11814,15378,18534,58805	Apoa2,Apoc3,Hnf4a,Pck1,Mlxipl
14_Member	GO Biological Processes	GO:0034284	response to monosaccharide	-2.07009	-0.409458	5/189	11807,11814,15378,18534,58805	Apoa2,Apoc3,Hnf4a,Pck1,Mlxipl
15_Summary	GO Biological Processes	GO:0006642	triglyceride mobilization	-5.25321	-3.28226	3/6	11814,26459,238055	Apoc3,Slc27a5,Apob
15_Member	GO Biological Processes	GO:0006642	triglyceride mobilization	-5.25321	-3.28226	3/6	11814,26459,238055	Apoc3,Slc27a5,Apob
16_Summary	GO Biological Processes	GO:0035634	response to stilbenoid	-4.91296	-2.95587	4/22	11808,13087,17842,234199,11522,12411,12759,18534,94175,104158,234724,100039028	Apoa4,Cyp2a5,Mup3,Fgl1,Adh1,Cbs,Clu,Pck1,Hrg,Ces1d,Tat,Mup11
16_Member	GO Biological Processes	GO:0035634	response to stilbenoid	-4.91296	-2.95587	4/22	11808,13087,17842,234199	Apoa4,Cyp2a5,Mup3,Fgl1
16_Member	GO Biological Processes	GO:0014070	response to organic cyclic compound	-2.44472	-0.725116	12/736	11522,11808,12411,12759,13087,17842,18534,94175,104158,234199,234724,100039028	Adh1,Apoa4,Cbs,Clu,Cyp2a5,Mup3,Pck1,Hrg,Ces1d,Fgl1,Tat,Mup11
17_Summary	GO Biological Processes	GO:0009636	response to toxic substance	-4.76634	-2.81602	11/341	11522,11668,11808,13107,13850,14080,15439,18979,21743,104158,235674	Adh1,Aldh1a1,Apoa4,Cyp2f2,Ephx2,Fabp1,Hp,Pon1,Inmt,Ces1d,Acaa1b
17_Member	GO Biological Processes	GO:0009636	response to toxic substance	-4.76634	-2.81602	11/341	11522,11668,11808,13107,13850,14080,15439,18979,21743,104158,235674	Adh1,Aldh1a1,Apoa4,Cyp2f2,Ephx2,Fabp1,Hp,Pon1,Inmt,Ces1d,Acaa1b
18_Summary	GO Biological Processes	GO:0034114	regulation of heterotypic cell-cell adhesion	-4.68177	-2.74267	4/25	11806,14161,99571,110135,11606,12411,16644,18816,227231,11808,13077,13087,14080,14121,15439,18979,94175,230163,234724,14061,13850,71660,15139,19662,12268,15458,11846,12007,15007,234199,16008,18534,18815,22370,93673	Apoa1,Fga,Fgg,Fgb,Agt,Cbs,Kng1,Serpinf2,Cps1,Apoa4,Cyp1a2,Cyp2a5,Fabp1,Fbp1,Hp,Pon1,Hrg,Aldob,Tat,F2,Ephx2,Rarres2,Hc,Rbp4,C4b,Hpx,Arg1,Azgp1,H2-Q10,Fgl1,Igfbp2,Pck1,Plg,Vtn,Nat8f2
18_Member	GO Biological Processes	GO:0034114	regulation of heterotypic cell-cell adhesion	-4.68177	-2.74267	4/25	11806,14161,99571,110135	Apoa1,Fga,Fgg,Fgb
18_Member	GO Biological Processes	GO:0035296	regulation of tube diameter	-4.64162	-2.71699	8/176	11606,12411,14161,16644,18816,99571,110135,227231	Agt,Cbs,Fga,Kng1,Serpinf2,Fgg,Fgb,Cps1
18_Member	GO Biological Processes	GO:0050880	regulation of blood vessel size	-4.64162	-2.71699	8/176	11606,12411,14161,16644,18816,99571,110135,227231	Agt,Cbs,Fga,Kng1,Serpinf2,Fgg,Fgb,Cps1
18_Member	GO Biological Processes	GO:0097746	regulation of blood vessel diameter	-4.64162	-2.71699	8/176	11606,12411,14161,16644,18816,99571,110135,227231	Agt,Cbs,Fga,Kng1,Serpinf2,Fgg,Fgb,Cps1
18_Member	GO Biological Processes	GO:0035150	regulation of tube size	-4.62393	-2.70388	8/177	11606,12411,14161,16644,18816,99571,110135,227231	Agt,Cbs,Fga,Kng1,Serpinf2,Fgg,Fgb,Cps1
18_Member	GO Biological Processes	GO:0010035	response to inorganic substance	-4.54688	-2.63098	13/500	11808,13077,13087,14080,14121,14161,15439,18979,94175,99571,110135,230163,234724	Apoa4,Cyp1a2,Cyp2a5,Fabp1,Fbp1,Fga,Hp,Pon1,Hrg,Fgg,Fgb,Aldob,Tat
18_Member	GO Biological Processes	GO:0003018	vascular process in circulatory system	-4.12699	-2.23717	8/208	11606,12411,14161,16644,18816,99571,110135,227231	Agt,Cbs,Fga,Kng1,Serpinf2,Fgg,Fgb,Cps1
18_Member	GO Biological Processes	GO:0010038	response to metal ion	-4.04976	-2.16766	9/274	13077,13087,14121,14161,94175,99571,110135,230163,234724	Cyp1a2,Cyp2a5,Fbp1,Fga,Hrg,Fgg,Fgb,Aldob,Tat
18_Member	GO Biological Processes	GO:0034116	positive regulation of heterotypic cell-cell adhesion	-4.01001	-2.13737	3/14	14161,99571,110135	Fga,Fgg,Fgb
18_Member	GO Biological Processes	GO:0030168	platelet activation	-3.62161	-1.77619	5/84	14061,14161,94175,99571,110135	F2,Fga,Hrg,Fgg,Fgb
18_Member	GO Biological Processes	GO:0034113	heterotypic cell-cell adhesion	-3.34829	-1.54634	4/54	11806,14161,99571,110135	Apoa1,Fga,Fgg,Fgb
18_Member	GO Biological Processes	GO:0008015	blood circulation	-3.28661	-1.49341	11/502	11606,12411,13850,14161,16644,18816,18979,71660,99571,110135,227231	Agt,Cbs,Ephx2,Fga,Kng1,Serpinf2,Pon1,Rarres2,Fgg,Fgb,Cps1
18_Member	GO Biological Processes	GO:0003013	circulatory system process	-3.20868	-1.42081	11/513	11606,12411,13850,14161,16644,18816,18979,71660,99571,110135,227231	Agt,Cbs,Ephx2,Fga,Kng1,Serpinf2,Pon1,Rarres2,Fgg,Fgb,Cps1
18_Member	GO Biological Processes	GO:1902042	negative regulation of extrinsic apoptotic signaling pathway via death domain receptors	-2.9541	-1.1931	3/31	14161,99571,110135	Fga,Fgg,Fgb
18_Member	GO Biological Processes	GO:2000352	negative regulation of endothelial cell apoptotic process	-2.91344	-1.15676	3/32	14161,99571,110135	Fga,Fgg,Fgb
18_Member	GO Biological Processes	GO:0045907	positive regulation of vasoconstriction	-2.40441	-0.691338	3/48	14161,99571,110135	Fga,Fgg,Fgb
18_Member	GO Biological Processes	GO:0070527	platelet aggregation	-2.37906	-0.668569	3/49	14161,99571,110135	Fga,Fgg,Fgb
18_Member	GO Biological Processes	GO:1902041	regulation of extrinsic apoptotic signaling pathway via death domain receptors	-2.37906	-0.668569	3/49	14161,99571,110135	Fga,Fgg,Fgb
18_Member	GO Biological Processes	GO:0050714	positive regulation of protein secretion	-2.34627	-0.643442	6/232	11606,14161,15139,19662,99571,110135	Agt,Fga,Hc,Rbp4,Fgg,Fgb
18_Member	GO Biological Processes	GO:0019730	antimicrobial humoral response	-2.31409	-0.616302	5/165	14061,14161,71660,94175,110135	F2,Fga,Rarres2,Hrg,Fgb
18_Member	GO Biological Processes	GO:0042310	vasoconstriction	-2.31088	-0.614342	4/103	11606,14161,99571,110135	Agt,Fga,Fgg,Fgb
18_Member	GO Biological Processes	GO:1904036	negative regulation of epithelial cell apoptotic process	-2.3063	-0.611006	3/52	14161,99571,110135	Fga,Fgg,Fgb
18_Member	GO Biological Processes	GO:0006959	humoral immune response	-2.2461	-0.559432	8/406	12268,14061,14161,15139,15458,71660,94175,110135	C4b,F2,Fga,Hc,Hpx,Rarres2,Hrg,Fgb
18_Member	GO Biological Processes	GO:2000351	regulation of endothelial cell apoptotic process	-2.23806	-0.553819	3/55	14161,99571,110135	Fga,Fgg,Fgb
18_Member	GO Biological Processes	GO:0002250	adaptive immune response	-2.22828	-0.545253	10/590	11846,12007,12268,14161,15007,15139,15458,99571,110135,234199	Arg1,Azgp1,C4b,Fga,H2-Q10,Hc,Hpx,Fgg,Fgb,Fgl1
18_Member	GO Biological Processes	GO:0097756	negative regulation of blood vessel diameter	-2.22427	-0.542448	4/109	11606,14161,99571,110135	Agt,Fga,Fgg,Fgb
18_Member	GO Biological Processes	GO:0072577	endothelial cell apoptotic process	-2.17384	-0.496817	3/58	14161,99571,110135	Fga,Fgg,Fgb
18_Member	GO Biological Processes	GO:0022407	regulation of cell-cell adhesion	-2.11913	-0.446853	8/427	11806,11846,14161,16008,18534,99571,110135,234199	Apoa1,Arg1,Fga,Igfbp2,Pck1,Fgg,Fgb,Fgl1
18_Member	GO Biological Processes	GO:0002793	positive regulation of peptide secretion	-2.08772	-0.42363	6/263	11606,14161,15139,19662,99571,110135	Agt,Fga,Hc,Rbp4,Fgg,Fgb
18_Member	GO Biological Processes	GO:0030155	regulation of cell adhesion	-2.0591	-0.401906	11/724	11806,11846,14161,16008,18534,18815,22370,93673,99571,110135,234199	Apoa1,Arg1,Fga,Igfbp2,Pck1,Plg,Vtn,Nat8f2,Fgg,Fgb,Fgl1
18_Member	GO Biological Processes	GO:0031589	cell-substrate adhesion	-2.04997	-0.397312	7/351	11606,11806,14161,18815,22370,99571,110135	Agt,Apoa1,Fga,Plg,Vtn,Fgg,Fgb
18_Member	GO Biological Processes	GO:0090277	positive regulation of peptide hormone secretion	-2.03017	-0.384227	4/124	14161,19662,99571,110135	Fga,Rbp4,Fgg,Fgb
19_Summary	GO Biological Processes	GO:0031100	animal organ regeneration	-4.61145	-2.69347	4/26	11806,11807,11818,22370,11846,14473,19662,18815,15458,11625,12759	Apoa1,Apoa2,Apoh,Vtn,Arg1,Gc,Rbp4,Plg,Hpx,Ahsg,Clu
19_Member	GO Biological Processes	GO:0031100	animal organ regeneration	-4.61145	-2.69347	4/26	11806,11807,11818,22370	Apoa1,Apoa2,Apoh,Vtn
19_Member	GO Biological Processes	GO:0002719	negative regulation of cytokine production involved in immune response	-3.34182	-1.54303	3/23	11806,11807,11846	Apoa1,Apoa2,Arg1
19_Member	GO Biological Processes	GO:0002701	negative regulation of production of molecular mediator of immune response	-2.7636	-1.01963	3/36	11806,11807,11846	Apoa1,Apoa2,Arg1
19_Member	GO Biological Processes	GO:0051180	vitamin transport	-2.72897	-0.98639	3/37	11806,14473,19662	Apoa1,Gc,Rbp4
19_Member	GO Biological Processes	GO:0031099	regeneration	-2.47736	-0.756436	5/151	11806,11807,11818,18815,22370	Apoa1,Apoa2,Apoh,Plg,Vtn
19_Member	GO Biological Processes	GO:0002700	regulation of production of molecular mediator of immune response	-2.37042	-0.666322	5/160	11806,11807,11846,15458,19662	Apoa1,Apoa2,Arg1,Hpx,Rbp4
19_Member	GO Biological Processes	GO:0045807	positive regulation of endocytosis	-2.09843	-0.432021	5/186	11625,11806,11807,12759,22370	Ahsg,Apoa1,Apoa2,Clu,Vtn
20_Summary	GO Biological Processes	GO:0030212	hyaluronan metabolic process	-4.54404	-2.6302	4/27	16424,16425,16426,16427	Itih1,Itih2,Itih3,Itih4
20_Member	GO Biological Processes	GO:0030212	hyaluronan metabolic process	-4.54404	-2.6302	4/27	16424,16425,16426,16427	Itih1,Itih2,Itih3,Itih4
20_Member	GO Biological Processes	GO:1903510	mucopolysaccharide metabolic process	-3.06744	-1.28871	4/64	16424,16425,16426,16427	Itih1,Itih2,Itih3,Itih4
20_Member	GO Biological Processes	GO:0030203	glycosaminoglycan metabolic process	-2.61046	-0.882887	4/85	16424,16425,16426,16427	Itih1,Itih2,Itih3,Itih4
20_Member	GO Biological Processes	GO:0006022	aminoglycan metabolic process	-2.26686	-0.575283	4/106	16424,16425,16426,16427	Itih1,Itih2,Itih3,Itih4

## Sheet: Down DEGs
Gene ID	Gene Symbol	Type	log2 (IL17B / Control)	Qvalue (IL17B / Control)	Control_1 FPKM	Control_2 FPKM	Control_3 FPKM	IL17B_1 FPKM	IL17B_2 FPKM	IL17B_3 FPKM	Control Average FPKM	IL17B Average FPKM	Pvalue(IL17B / Control)
100043915	Gm4724	mRNA	-1.29415	2.02832e-39	4.95	0	2.65	2.05	0.89	0.17	2.53333	1.03667	7.33313e-42
13179	Dcn	mRNA	-1.16299	1.99263e-08	1.41	1.93	1.3	0.5	0.9	0.67	1.54667	0.69	4.25926e-10
71130	Sh2d6	mRNA	-1.10431	0.000474039	0.77	1.23	0.75	0.37	0.46	0.43	0.916667	0.42	2.24602e-05
12931	Crlf1	mRNA	-1.02344	0.000786624	0.96	0.93	0.93	0.95	0.24	0.27	0.94	0.486667	3.93661e-05
16011	Igfbp5	mRNA	-1.33101	1.44004e-28	1.53	1.09	1.47	1.33	0.13	0.17	1.36333	0.543333	7.76374e-31
102633156	LOC102633156	mRNA	-3.57588	2.62412e-15	0.73	0.21	0	0	0	0.08	0.313333	0.0266667	2.99595e-17
105247234	Gm42368	other	-1.04353	0.000141752	0.38	0.76	0.48	0.25	0.24	0.31	0.54	0.266667	5.9071e-06
216188	Aldh1l2	mRNA	-1.57766	6.70232e-06	0.1	0.49	0.06	0.08	0.05	0.1	0.216667	0.0766667	2.11706e-07
11864	Arnt2	mRNA	-2.93166	0.000698008	0.06	0.06	0.06	0.01	0	0.02	0.06	0.01	3.4533e-05
20665	Sox10	mRNA	-1.42305	2.79556e-06	0.82	0.39	0.52	0.62	0.04	0	0.576667	0.22	8.24519e-08
105244833	Gm40369	mRNA	-5.48748	2.36072e-05	0.57	0	0	0	0	0	0.19	0	8.31028e-07
17755	Map1b	mRNA	-1.03936	0.00069718	0.15	0.13	0.1	0.1	0.04	0.06	0.126667	0.0666667	3.44477e-05
100042074	Gm3650	mRNA	-1.62557	0.000514518	1.09	0.79	0	0	0.61	0	0.626667	0.203333	2.46065e-05
19132	Prph	mRNA	-1.73003	0.000211713	0.47	0.45	0.44	0.4	0	0	0.453333	0.133333	9.10449e-06
108168962	LOC108168962	mRNA	-4.69806	0.00020366	0.09	0.07	0.11	0	0.01	0	0.09	0.00333333	8.74528e-06
11815	Apod	mRNA	-1.43652	1.9894e-15	2.41	1.41	1.79	1.93	0.05	0.12	1.87	0.7	2.23344e-17
105244999	Gm40514	mRNA	-5.17019	0.000252113	0.11	0.13	0.07	0	0	0	0.103333	0	1.10977e-05

## Sheet: Down DEGs annotation
MyList	Gene ID	Type	Tax ID	Homologene Gene ID	Homologene Gene Tax ID	Gene Symbol	Description	Biological Process (GO)	GO:0007169 transmembrane receptor protein	GO:0008285 negative regulation of cell pr
Gm4724	100043915	symbol	M. musculus	100043915	M. musculus	Gm4724	predicted gene 4724		0.0	0.0
Dcn	13179	symbol	M. musculus	13179	M. musculus	Dcn	decorin	GO:0019800 peptide cross-linking via chondroitin 4-sulfate glycosaminoglycan;GO:1900747 negative regulation of vascular endothelial growth factor signaling pathway;GO:0051901 positive regulation of mitochondrial depolarization	1.0	0.0
Sh2d6	71130	symbol	M. musculus	71130	M. musculus	Sh2d6	SH2 domain containing 6	GO:0007169 transmembrane receptor protein tyrosine kinase signaling pathway;GO:0007167 enzyme linked receptor protein signaling pathway;GO:0035556 intracellular signal transduction	1.0	0.0
Crlf1	12931	symbol	M. musculus	12931	M. musculus	Crlf1	cytokine receptor-like factor 1	GO:2000672 negative regulation of motor neuron apoptotic process;GO:2000671 regulation of motor neuron apoptotic process;GO:0097049 motor neuron apoptotic process	0.0	0.0
Igfbp5	16011	symbol	M. musculus	16011	M. musculus	Igfbp5	insulin-like growth factor binding protein 5	GO:1904205 negative regulation of skeletal muscle hypertrophy;GO:1904204 regulation of skeletal muscle hypertrophy;GO:0014734 skeletal muscle hypertrophy	1.0	1.0
LOC102633156	102633156	Gene_ID	M. musculus	102633156	M. musculus	Gm4631	predicted gene 4631		0.0	0.0
Gm42368	105247234	symbol	M. musculus	105247234	M. musculus	Gm42368	predicted gene, 42368		0.0	0.0
Aldh1l2	216188	symbol	M. musculus	216188	M. musculus	Aldh1l2	aldehyde dehydrogenase 1 family, member L2	GO:0009258 10-formyltetrahydrofolate catabolic process;GO:0009397 folic acid-containing compound catabolic process;GO:0042560 pteridine-containing compound catabolic process	0.0	0.0
Arnt2	11864	symbol	M. musculus	11864	M. musculus	Arnt2	aryl hydrocarbon receptor nuclear translocator 2	GO:0001666 response to hypoxia;GO:0009410 response to xenobiotic stimulus;GO:0036293 response to decreased oxygen levels	0.0	0.0
Sox10	20665	symbol	M. musculus	20665	M. musculus	Sox10	SRY (sex determining region Y)-box 10	GO:0010626 negative regulation of Schwann cell proliferation;GO:0032808 lacrimal gland development;GO:0010624 regulation of Schwann cell proliferation	0.0	1.0
Gm40369	105244833	symbol	M. musculus	105244833	M. musculus	Gm40369	predicted gene, 40369		0.0	0.0
Map1b	17755	symbol	M. musculus	17755	M. musculus	Map1b	microtubule-associated protein 1B	GO:0034643 establishment of mitochondrion localization, microtubule-mediated;GO:0047497 mitochondrion transport along microtubule;GO:0061162 establishment of monopolar cell polarity	0.0	0.0
Gm3650	100042074	symbol	M. musculus	100042074	M. musculus	Gm3650	predicted gene 3650		0.0	0.0
Prph	19132	symbol	M. musculus	19132	M. musculus	Prph	peripherin	GO:0045104 intermediate filament cytoskeleton organization;GO:0045103 intermediate filament-based process;GO:0007010 cytoskeleton organization	0.0	0.0
LOC108168962						None	None	None	nan	nan
Apod	11815	symbol	M. musculus	11815	M. musculus	Apod	apolipoprotein D	GO:0034443 negative regulation of lipoprotein oxidation;GO:0060588 negative regulation of lipoprotein lipid oxidation;GO:0034439 lipoprotein lipid oxidation	1.0	1.0
Gm40514	105244999	symbol	M. musculus	105244999	M. musculus	Gm40514	predicted gene, 40514		0.0	0.0

## Sheet: Down DEGs enrichment
Down DEGs annotation	Category	Term	Description	LogP	Log(q-value)	InTerm_InList	Genes	Symbols
1_Summary	GO Biological Processes	GO:0007169	transmembrane receptor protein tyrosine kinase signaling pathway	-3.91628	0	4/588	11815,13179,16011,71130	Apod,Dcn,Igfbp5,Sh2d6
1_Member	GO Biological Processes	GO:0007169	transmembrane receptor protein tyrosine kinase signaling pathway	-3.91628	0	4/588	11815,13179,16011,71130	Apod,Dcn,Igfbp5,Sh2d6
1_Member	GO Biological Processes	GO:0030336	negative regulation of cell migration	-3.56286	0	3/278	11815,13179,16011	Apod,Dcn,Igfbp5
1_Member	GO Biological Processes	GO:2000146	negative regulation of cell motility	-3.50456	0	3/291	11815,13179,16011	Apod,Dcn,Igfbp5
1_Member	GO Biological Processes	GO:0051271	negative regulation of cellular component movement	-3.36001	0	3/326	11815,13179,16011	Apod,Dcn,Igfbp5
1_Member	GO Biological Processes	GO:0040013	negative regulation of locomotion	-3.29918	0	3/342	11815,13179,16011	Apod,Dcn,Igfbp5
2_Summary	GO Biological Processes	GO:0008285	negative regulation of cell proliferation	-2.40593	0	3/699	11815,16011,20665	Apod,Igfbp5,Sox10
2_Member	GO Biological Processes	GO:0008285	negative regulation of cell proliferation	-2.40593	0	3/699	11815,16011,20665	Apod,Igfbp5,Sox10
